# Supplementary material for: Viability droplet digital polymerase chain reaction accurately enumerates probiotics and provides insight into damage experienced during storage
Source: Front Microbiol. 2022 Oct 27;13:966264. doi: 10.3389/fmicb.2022.966264 (PMC9648155; doi:10.3389/fmicb.2022.966264)
Supplement: Supplementary file 1 [file Table_1.XLSX]

## Sheet: Sheet1
Linearity Experiments Results
Strain	Expected copies/g	Treatment	Actual C/g #1	Actual C/g #2	Actual C/g #3	Actual C/g Average
Bi-07	2000	PE51	1826	1809	1714	1783
Bi-07	1980	PE51	1940	1903	1923	1922
Bi-07	1800	PE51	1690	1711	1702	1701
Bi-07	1500	PE51	1315	1320	1364	1333
Bi-07	1000	PE51	877	819	842	846
Bi-07	500	PE51	242	239	243	241.333
Bi-07	200	PE51	68.3	62.1	69.4	66.6
Bi-07	20	PE51	5.9	5.9	6.1	5.96667
Bi-07	0	PE51	0.27	0.33	0.42	0.34
Bi-07	2000	PMA	2061	2080	2045	2062
Bi-07	1980	PMA	2022	1985	1970	1992.33
Bi-07	1800	PMA	1784	1752	1772	1769.33
Bi-07	1500	PMA	1483	1521	1515	1506.33
Bi-07	1000	PMA	880	892	895	889
Bi-07	500	PMA	297	284	297	292.667
Bi-07	200	PMA	68.1	69.5	72.4	70
Bi-07	20	PMA	3.5	4.5	3.4	3.8
Bi-07	0	PMA	0.27	0.33	0.42	0.34
Bi-07	2000	EMA	2644	2587	2599	2610
Bi-07	1980	EMA	2697	2603	2555	2618.33
Bi-07	1800	EMA	2325	2296	2307	2309.33
Bi-07	1500	EMA	1828	1785	1784	1799
Bi-07	1000	EMA	1135	1102		1118.5
Bi-07	500	EMA	483	485	481	483
Bi-07	200	EMA	207	209	205	207
Bi-07	20	EMA	15	16.1	14	15.0333
Bi-07	0	EMA	0.27	0.33	0.42	0.34
Bl-04	2000	PE51	1560	1574	1569	1567.67
Bl-04	1980	PE51	1469	1525	1509	1501
Bl-04	1800	PE51	1283	1296	1300	1293
Bl-04	1500	PE51	1046	1049	1081	1058.67
Bl-04	1000	PE51	567	538	553	552.667
Bl-04	500	PE51	247	244	244	245
Bl-04	200	PE51	101.4	97.1	91.8	96.7667
Bl-04	20	PE51	10.6	11.6	12.6	11.6
Bl-04	0	PE51	0.05	0.17	0.05	0.09
Bl-04	2000	PMA	1788	1714	1774	1758.67
Bl-04	1980	PMA	1745	1795	1752	1764
Bl-04	1800	PMA		1653	1624	1638.5
Bl-04	1500	PMA	1296	1296	1278	1290
Bl-04	1000	PMA	754	758	763	758.333
Bl-04	500	PMA	350	360	367	359
Bl-04	200	PMA	120	129	125	124.667
Bl-04	20	PMA	13.2	15.8	12.4	13.8
Bl-04	0	PMA	0.05	0.17	0.05	0.09
Bl-04	2000	EMA	2323	2168	2270	2253.67
Bl-04	1980	EMA	2213	2233	2238	2228
Bl-04	1800	EMA	2033	2005	2016	2018
Bl-04	1500	EMA	1587	1596	1562	1581.67
Bl-04	1000	EMA	948	978	973	966.333
Bl-04	500	EMA	406	425	442	424.333
Bl-04	200	EMA	146	149	147	147.333
Bl-04	20	EMA	12.4	10.6	12.5	11.8333
Bl-04	0	EMA	0.05	0.17	0.05	0.09
La-14	2000	PE51	1947	1946	1926	1939.67
La-14	1980	PE51	2523	2384	2467	2458
La-14	1800	PE51	2285	2283	2289	2285.67
La-14	1500	PE51	1981	1890	1955	1942
La-14	1000	PE51	1361	1367	1376	1368
La-14	500	PE51	532	529	527	529.333
La-14	200	PE51	169	168	168	168.333
La-14	20	PE51	14	13.4	13.1	13.5
La-14	0	PE51	0.3	0.66	0.68	0.546667
La-14	2000	PMA	2132	2167	2154	2151
La-14	1980	PMA	2136	2239	2212	2195.67
La-14	1800	PMA	1975	2021	1946	1980.67
La-14	1500	PMA	1606	1623	1572	1600.33
La-14	1000	PMA	1053	1065	1041	1053
La-14	500	PMA	476	481	490	482.333
La-14	200	PMA	190	191	190	190.333
La-14	20	PMA	14.2	15.4	16	15.2
La-14	0	PMA	0.3	0.66	0.68	0.546667
La-14	2000	EMA	1190	1262	1189	1213.67
La-14	1980	EMA	1479	1514	1458	1483.67
La-14	1800	EMA	1475	1476	1466	1472.33
La-14	1500	EMA	1131	1139	1114	1128
La-14	1000	EMA	604	574	611	596.333
La-14	500	EMA	235	220	233	229.333
La-14	200	EMA	75.8	72.9	75.3	74.6667
La-14	20	EMA	5.9	6.2	6.3	6.13333
La-14	0	EMA	0.3	0.66	0.68	0.546667
Lr-32	2000	PE51	2575	2501	2531	2535.67
Lr-32	1980	PE51	2690	2538	2583	2603.67
Lr-32	1800	PE51		2282	2295	2288.5
Lr-32	1500	PE51	1892	1856	1837	1861.67
Lr-32	1000	PE51	1095	1104	1128	1109
Lr-32	500	PE51	427	423	432	427.333
Lr-32	200	PE51	129	134	131	131.333
Lr-32	20	PE51	6.6	5.7	5.6	5.96667
Lr-32	0	PE51	0.28	0	0.06	0.113333
Lr-32	2000	PMA	1817	1820	1808	1815
Lr-32	1980	PMA	1885	1803	1902	1863.33
Lr-32	1800	PMA	1678	1637	1639	1651.33
Lr-32	1500	PMA	1345	1343	1343	1343.67
Lr-32	1000	PMA	859	880	876	871.667
Lr-32	500	PMA	381	370	379	376.667
Lr-32	200	PMA	113	116.2	123	117.4
Lr-32	20	PMA	4.3	5.3	5.2	4.93333
Lr-32	0	PMA	0.28	0	0.06	0.113333
Lr-32	2000	EMA	3530	3780	3810	3706.67
Lr-32	1980	EMA	3770	3910	3800	3826.67
Lr-32	1800	EMA	3030	3140	3140	3103.33
Lr-32	1500	EMA	2286	2276	2288	2283.33
Lr-32	1000	EMA	1061	1033	1027	1040.33
Lr-32	500	EMA	291	296	279	288.667
Lr-32	200	EMA	52.6	52.5	48	51.0333
Lr-32	20	EMA	3.6	3.7	3.4	3.56667
Lr-32	0	EMA	0.28	0	0.06	0.113333
Storage Study v-ddPCR Results
Strain	Replicate		Time (mo.)	AW	Condition	Treatment	Threshold	Dilution	Dilution	Dilution	C/ul #1	C/ul #2	C/ul #3	C/g #1	C/g #2	C/g #3	C/g Ave
Bi-07	1		0	HIGH	N/A	PE51	2000	50000000	50000000	50000000	1522	1504	1485	76100000000	75200000000	74250000000	7.51833e+10
Bi-07	2		0	HIGH	N/A	PE51	2000	50000000	50000000	50000000	1358	1329	1289	67900000000	66450000000	64450000000	6.62667e+10
Bi-07	3		0	HIGH	N/A	PE51	2000	50000000	50000000	50000000	1844	1820	1773	92200000000	91000000000	88650000000	9.06167e+10
Bi-07	1		0	HIGH	N/A	PMA	2000	250000000	250000000	250000000	223	228	223	55750000000	57000000000	55750000000	5.61667e+10
Bi-07	2		0	HIGH	N/A	PMA	2000	250000000	250000000	250000000	215	218	217	53750000000	54500000000	54250000000	5.41667e+10
Bi-07	3		0	HIGH	N/A	PMA	2000	250000000	250000000	250000000	261	259	259	65250000000	64750000000	64750000000	6.49167e+10
Bi-07	1		0	HIGH	N/A	EMA	2000	250000000	250000000	250000000	414	403	411	103500000000	100750000000	102750000000	1.02333e+11
Bi-07	2		0	HIGH	N/A	EMA	2000	250000000	250000000	250000000	417	412	424	104250000000	103000000000	106000000000	1.04417e+11
Bi-07	3		0	HIGH	N/A	EMA	2000	250000000	250000000	250000000	413	419	416	103250000000	104750000000	104000000000	104000000000
Bi-07	1		0	HIGH	N/A	No PE51	2000	250000000	250000000	250000000	719	727	674	179750000000	181750000000	168500000000	1.76667e+11
Bl-04	1		0	HIGH	N/A	PE51	3000	50000000	50000000	50000000	1545	1571	1607	77250000000	78550000000	80350000000	7.87167e+10
Bl-04	2		0	HIGH	N/A	PE51	3000	50000000	50000000	50000000	1635	1605	1692	81750000000	80250000000	84600000000	82200000000
Bl-04	3		0	HIGH	N/A	PE51	3000	50000000	50000000	50000000	1671	1669	1657	83550000000	83450000000	82850000000	8.32833e+10
Bl-04	1		0	HIGH	N/A	PMA	3000	250000000	250000000	250000000	352	351	346	88000000000	87750000000	86500000000	8.74167e+10
Bl-04	2		0	HIGH	N/A	PMA	3000	250000000	250000000	250000000	357	358	345	89250000000	89500000000	86250000000	8.83333e+10
Bl-04	3		0	HIGH	N/A	PMA	3000	250000000	250000000	250000000	461	352	354	115250000000	88000000000	88500000000	97250000000
Bl-04	1		0	HIGH	N/A	EMA	3000	250000000	250000000	250000000	430	446	436	107500000000	111500000000	109000000000	1.09333e+11
Bl-04	2		0	HIGH	N/A	EMA	3000	250000000	250000000	250000000	417	427	411	104250000000	106750000000	102750000000	1.04583e+11
Bl-04	3		0	HIGH	N/A	EMA	3000	250000000	250000000	250000000	431	449	440	107750000000	112250000000	110000000000	110000000000
Bl-04	1		0	HIGH	N/A	No PE51	3000	250000000	250000000	250000000	1504	1483	1504	376000000000	370750000000	376000000000	374250000000
Lr-32	1		0	HIGH	N/A	PE51	2000	50000000	50000000	50000000	718	742	761	35900000000	37100000000	38050000000	3.70167e+10
Lr-32	2		0	HIGH	N/A	PE51	2000	50000000	50000000	50000000	744	762	748	37200000000	38100000000	37400000000	3.75667e+10
Lr-32	3		0	HIGH	N/A	PE51	2000	50000000	50000000	50000000	773	759	766	38650000000	37950000000	38300000000	38300000000
Lr-32	1		0	HIGH	N/A	PMA	2000	250000000	250000000	250000000	203	199	203	50750000000	49750000000	50750000000	5.04167e+10
Lr-32	2		0	HIGH	N/A	PMA	2000	250000000	250000000	250000000	193	201	193	48250000000	50250000000	48250000000	4.89167e+10
Lr-32	3		0	HIGH	N/A	PMA	2000	250000000	250000000	250000000	194	178	179	48500000000	44500000000	44750000000	4.59167e+10
Lr-32	1		0	HIGH	N/A	EMA	2000	250000000	250000000	250000000	106	103	101	26500000000	25750000000	25250000000	2.58333e+10
Lr-32	2		0	HIGH	N/A	EMA	2000	250000000	250000000	250000000	100.3	103	95	25075000000	25750000000	23750000000	2.48583e+10
Lr-32	3		0	HIGH	N/A	EMA	2000	250000000	250000000	250000000	137	138	136	34250000000	34500000000	34000000000	34250000000
Lr-32	1		0	HIGH	N/A	No PE51	2000	250000000	250000000	250000000	1555	1562	1519	388750000000	390500000000	379750000000	3.86333e+11
La-14	1		0	HIGH	N/A	PE51	2000	250000000	250000000	250000000	654	671	669	163500000000	167750000000	167250000000	1.66167e+11
La-14	2		0	HIGH	N/A	PE51	2000	250000000	250000000	250000000	630	645	607	157500000000	161250000000	151750000000	1.56833e+11
La-14	3		0	HIGH	N/A	PE51	2000	250000000	250000000	250000000	595	610	580	148750000000	152500000000	145000000000	148750000000
La-14	1		0	HIGH	N/A	PMA	2000	250000000	250000000	250000000	812	825	861	203000000000	206250000000	215250000000	2.08167e+11
La-14	2		0	HIGH	N/A	PMA	2000	250000000	250000000	250000000	626	614	628	156500000000	153500000000	157000000000	1.55667e+11
La-14	3		0	HIGH	N/A	PMA	2000	250000000	250000000	250000000	803	833	826	200750000000	208250000000	206500000000	2.05167e+11
La-14	1		0	HIGH	N/A	EMA	2000	250000000	250000000	250000000	415	425	420	103750000000	106250000000	105000000000	105000000000
La-14	2		0	HIGH	N/A	EMA	2000	250000000	250000000	250000000	303	311	316	75750000000	77750000000	79000000000	77500000000
La-14	3		0	HIGH	N/A	EMA	2000	250000000	250000000	250000000	395	392	389	98750000000	98000000000	97250000000	98000000000
La-14	1		0	HIGH	N/A	No PE51	2000	250000000	250000000	250000000	1497	1513	1495	374250000000	378250000000	373750000000	3.75417e+11
Bi-07	1		0	AMB	N/A	PE51	2000	50000000	50000000	50000000	1668	1699	1644	83400000000	84950000000	82200000000	8.35167e+10
Bi-07	2		0	AMB	N/A	PE51	2000	50000000	50000000	50000000	1826	1837	1744	91300000000	91850000000	87200000000	9.01167e+10
Bi-07	3		0	AMB	N/A	PE51	2000	50000000	50000000	50000000	1633	1603	1557	81650000000	80150000000	77850000000	7.98833e+10
Bi-07	1		0	AMB	N/A	PMA	2000	250000000	250000000	250000000	249	247	250	62250000000	61750000000	62500000000	6.21667e+10
Bi-07	2		0	AMB	N/A	PMA	2000	250000000	250000000	250000000	252	252	256	63000000000	63000000000	64000000000	6.33333e+10
Bi-07	3		0	AMB	N/A	PMA	2000	250000000	250000000	250000000	244	253	248	61000000000	63250000000	62000000000	6.20833e+10
Bi-07	1		0	AMB	N/A	EMA	2000	250000000	250000000	250000000	387	439	411	96750000000	109750000000	102750000000	1.03083e+11
Bi-07	2		0	AMB	N/A	EMA	2000	250000000	250000000	250000000	526	519	505	131500000000	129750000000	126250000000	1.29167e+11
Bi-07	3		0	AMB	N/A	EMA	2000	250000000	250000000	250000000	414	405	406	103500000000	101250000000	101500000000	1.02083e+11
Bi-07	1		0	AMB	N/A	No PE51	2000	250000000	250000000	250000000	689	703	711	172250000000	175750000000	177750000000	175250000000
Bl-04	1		0	AMB	N/A	PE51	3000	50000000	50000000	50000000	1579	1670	1689	78950000000	83500000000	84450000000	82300000000
Bl-04	2		0	AMB	N/A	PE51	3000	50000000	50000000	50000000	1683	1615	1686	84150000000	80750000000	84300000000	8.30667e+10
Bl-04	3		0	AMB	N/A	PE51	3000	50000000	50000000	50000000	1605	1667	1616	80250000000	83350000000	80800000000	8.14667e+10
Bl-04	1		0	AMB	N/A	PMA	3000	250000000	250000000	250000000	377	379	366	94250000000	94750000000	91500000000	93500000000
Bl-04	2		0	AMB	N/A	PMA	3000	250000000	250000000	250000000	368	368	358	92000000000	92000000000	89500000000	9.11667e+10
Bl-04	3		0	AMB	N/A	PMA	3000	250000000	250000000	250000000	358	350	335	89500000000	87500000000	83750000000	8.69167e+10
Bl-04	1		0	AMB	N/A	EMA	3000	250000000	250000000	250000000	398	386	388	99500000000	96500000000	97000000000	9.76667e+10
Bl-04	2		0	AMB	N/A	EMA	3000	250000000	250000000	250000000	410	390	399	102500000000	97500000000	99750000000	9.99167e+10
Bl-04	3		0	AMB	N/A	EMA	3000	250000000	250000000	250000000	344	337	343	86000000000	84250000000	85750000000	8.53333e+10
Bl-04	1		0	AMB	N/A	No PE51	3000	250000000	250000000	250000000	1204	1236	1222	301000000000	309000000000	305500000000	3.05167e+11
Lr-32	1		0	AMB	N/A	PE51	2000	50000000	50000000	50000000	861	821	847	43050000000	41050000000	42350000000	42150000000
Lr-32	2		0	AMB	N/A	PE51	2000	50000000	50000000	50000000	924	885	932	46200000000	44250000000	46600000000	4.56833e+10
Lr-32	3		0	AMB	N/A	PE51	2000	50000000	50000000	50000000	824	772	807	41200000000	38600000000	40350000000	40050000000
Lr-32	1		0	AMB	N/A	PMA	2000	250000000	250000000	250000000	280	269	271	70000000000	67250000000	67750000000	6.83333e+10
Lr-32	2		0	AMB	N/A	PMA	2000	250000000	250000000	250000000	260	254	258	65000000000	63500000000	64500000000	6.43333e+10
Lr-32	3		0	AMB	N/A	PMA	2000	250000000	250000000	250000000	232	233	222	58000000000	58250000000	55500000000	57250000000
Lr-32	1		0	AMB	N/A	EMA	2000	250000000	250000000	250000000	126	126	127	31500000000	31500000000	31750000000	3.15833e+10
Lr-32	2		0	AMB	N/A	EMA	2000	250000000	250000000	250000000	114	115	114	28500000000	28750000000	28500000000	2.85833e+10
Lr-32	3		0	AMB	N/A	EMA	2000	250000000	250000000	250000000	104.2	107.3	110	26050000000	26825000000	27500000000	2.67917e+10
Lr-32	1		0	AMB	N/A	No PE51	2000	250000000	250000000	250000000	1510	1516	1501	377500000000	379000000000	375250000000	377250000000
La-14	1		0	AMB	N/A	PE51	2000	250000000	250000000	250000000	542	546	542	135500000000	136500000000	135500000000	1.35833e+11
La-14	2		0	AMB	N/A	PE51	2000	250000000	250000000	250000000	632	637	626	158000000000	159250000000	156500000000	1.57917e+11
La-14	3		0	AMB	N/A	PE51	2000	250000000	250000000	250000000	684	695	688	171000000000	173750000000	172000000000	172250000000
La-14	1		0	AMB	N/A	PMA	2000	250000000	250000000	250000000	1200	1226	1225	300000000000	306500000000	306250000000	304250000000
La-14	2		0	AMB	N/A	PMA	2000	250000000	250000000	250000000	1238	1245	1271	309500000000	311250000000	317750000000	3.12833e+11
La-14	3		0	AMB	N/A	PMA	2000	250000000	250000000	250000000	1254	1244	1275	313500000000	311000000000	318750000000	3.14417e+11
La-14	1		0	AMB	N/A	EMA	2000	250000000	250000000	250000000	573	552	565	143250000000	138000000000	141250000000	1.40833e+11
La-14	2		0	AMB	N/A	EMA	2000	250000000	250000000	250000000	583	564	578	145750000000	141000000000	144500000000	143750000000
La-14	3		0	AMB	N/A	EMA	2000	250000000	250000000	250000000	541	542	557	135250000000	135500000000	139250000000	1.36667e+11
La-14	1		0	AMB	N/A	No PE51	2000	250000000	250000000	250000000	1946	1968	1956	486500000000	492000000000	489000000000	4.89167e+11
Bi-07	1		1	HIGH	4C	PE51	2000	50000000	50000000	50000000	1155	1132	1173	57750000000	56600000000	58650000000	5.76667e+10
Bi-07	2		1	HIGH	4C	PE51	2000	50000000	50000000	50000000		1235	1288		61750000000	64400000000	63075000000
Bi-07	3		1	HIGH	4C	PE51	2000	50000000	50000000	50000000	1280	1233	1265	64000000000	61650000000	63250000000	6.29667e+10
Bi-07	1		1	HIGH	25ICH	PE51	2000	50000000	50000000	50000000	357	338	362	17850000000	16900000000	18100000000	1.76167e+10
Bi-07	2		1	HIGH	25ICH	PE51	2000	50000000	50000000	50000000	303	301	308	15150000000	15050000000	15400000000	15200000000
Bi-07	3		1	HIGH	25ICH	PE51	2000	50000000	50000000	50000000	328	320	344	16400000000	16000000000	17200000000	1.65333e+10
Bi-07	1		1	HIGH	30ICH	PE51	2000	50000000	50000000	50000000	56.8	56.9	57.4	2840000000	2845000000	2870000000	2.85167e+09
Bi-07	2		1	HIGH	30ICH	PE51	2000	50000000	50000000	50000000	104	96.1	99	5200000000	4805000000	4950000000	4985000000
Bi-07	3		1	HIGH	30ICH	PE51	2000	50000000	50000000	50000000	79	72.2	78.9	3950000000	3610000000	3.945e+09	3835000000
Bi-07	1		1	HIGH	4C	PMA	2000	250000000	250000000	250000000	175	167	181	43750000000	41750000000	45250000000	4.35833e+10
Bi-07	2		1	HIGH	4C	PMA	2000	250000000	250000000	250000000	234	230	236	58500000000	57500000000	59000000000	5.83333e+10
Bi-07	3		1	HIGH	4C	PMA	2000	250000000	250000000	250000000	181	188	185	45250000000	47000000000	46250000000	4.61667e+10
Bi-07	1		1	HIGH	25ICH	PMA	2000	50000000	50000000	50000000	388	384	395	19400000000	19200000000	19750000000	19450000000
Bi-07	2		1	HIGH	25ICH	PMA	2000	50000000	50000000	50000000	327	328	331	16350000000	16400000000	16550000000	1.64333e+10
Bi-07	3		1	HIGH	25ICH	PMA	2000	50000000	50000000	50000000	375	369	372	18750000000	18450000000	18600000000	18600000000
Bi-07	1		1	HIGH	30ICH	PMA	2000	50000000	50000000	50000000	64.7	60.7	62.5	3235000000	3035000000	3125000000	3.13167e+09
Bi-07	2		1	HIGH	30ICH	PMA	2000	50000000	50000000	50000000	104	102	103	5200000000	5100000000	5150000000	5150000000
Bi-07	3		1	HIGH	30ICH	PMA	2000	50000000	50000000	50000000	83.3	87.9	89.6	4165000000	4395000000	4480000000	4.34667e+09
Bi-07	1		1	HIGH	4C	EMA	2000	250000000	250000000	250000000	362	307	357	90500000000	76750000000	89250000000	85500000000
Bi-07	2		1	HIGH	4C	EMA	2000	250000000	250000000	250000000	348	352	347	87000000000	88000000000	86750000000	87250000000
Bi-07	3		1	HIGH	4C	EMA	2000	250000000	250000000	250000000	333	341	342	83250000000	85250000000	85500000000	8.46667e+10
Bi-07	1		1	HIGH	25ICH	EMA	2000	50000000	50000000	50000000	1904	1874	1844	95200000000	93700000000	92200000000	93700000000
Bi-07	2		1	HIGH	25ICH	EMA	2000	50000000	50000000	50000000	1827	1871	1911	91350000000	93550000000	95550000000	9.34833e+10
Bi-07	3		1	HIGH	25ICH	EMA	2000	50000000	50000000	50000000	1884	1837	1837	94200000000	91850000000	91850000000	9.26333e+10
Bi-07	1		1	HIGH	30ICH	EMA	2000	50000000	50000000	50000000	1813	1799	1895	90650000000	89950000000	94750000000	9.17833e+10
Bi-07	2		1	HIGH	30ICH	EMA	2000	50000000	50000000	50000000	1666	1729	1766	83300000000	86450000000	88300000000	8.60167e+10
Bi-07	3		1	HIGH	30ICH	EMA	2000	50000000	50000000	50000000	1692	1412	1724	84600000000	70600000000	86200000000	8.04667e+10
Bi-07	1		1	HIGH	4C	No PE51	2000	250000000	250000000	250000000	680	714	716	170000000000	178500000000	179000000000	1.75833e+11
Bi-07	1		1	HIGH	25ICH	No PE51	2000	250000000	250000000	250000000	716	712	728	179000000000	178000000000	182000000000	1.79667e+11
Bi-07	1		1	HIGH	30ICH	No PE51	2000	250000000	250000000	250000000	697	692	704	174250000000	173000000000	176000000000	1.74417e+11
Bi-07	1		1	AMB	4C	PE51	2000	50000000	50000000	50000000	1456	1432	1413	72800000000	71600000000	70650000000	7.16833e+10
Bi-07	2		1	AMB	4C	PE51	2000	50000000	50000000	50000000	1629	1559	1541	81450000000	77950000000	77050000000	7.88167e+10
Bi-07	3		1	AMB	4C	PE51	2000	50000000	50000000	50000000	1479	1462	1502	73950000000	73100000000	75100000000	74050000000
Bi-07	1		1	AMB	25ICH	PE51	2000	50000000	50000000	50000000	1275	1298	1339	63750000000	64900000000	66950000000	65200000000
Bi-07	2		1	AMB	25ICH	PE51	2000	50000000	50000000	50000000	1398	1379	1382	69900000000	68950000000	69100000000	6.93167e+10
Bi-07	3		1	AMB	25ICH	PE51	2000	50000000	50000000	50000000	1352	1325	1362	67600000000	66250000000	68100000000	6.73167e+10
Bi-07	1		1	AMB	30ICH	PE51	2000	50000000	50000000	50000000	1224	1234	1254	61200000000	61700000000	62700000000	6.18667e+10
Bi-07	2		1	AMB	30ICH	PE51	2000	50000000	50000000	50000000	1134	1215	1224	56700000000	60750000000	61200000000	59550000000
Bi-07	3		1	AMB	30ICH	PE51	2000	50000000	50000000	50000000	1097	1099	1091	54850000000	54950000000	54550000000	5.47833e+10
Bi-07	1		1	AMB	4C	PMA	2000	250000000	250000000	250000000	198	197	196	49500000000	49250000000	49000000000	49250000000
Bi-07	2		1	AMB	4C	PMA	2000	250000000	250000000	250000000	216	208	217	54000000000	52000000000	54250000000	5.34167e+10
Bi-07	3		1	AMB	4C	PMA	2000	250000000	250000000	250000000	210	211	206	52500000000	52750000000	51500000000	52250000000
Bi-07	1		1	AMB	25ICH	PMA	2000	50000000	50000000	50000000	1475	1460	1490	73750000000	73000000000	74500000000	73750000000
Bi-07	2		1	AMB	25ICH	PMA	2000	50000000	50000000	50000000	1475	1460	1490	73750000000	73000000000	74500000000	73750000000
Bi-07	3		1	AMB	25ICH	PMA	2000	50000000	50000000	50000000	1486	1527	1524	74300000000	76350000000	76200000000	7.56167e+10
Bi-07	1		1	AMB	30ICH	PMA	2000	50000000	50000000	50000000	1451	1433	1451	72550000000	71650000000	72550000000	72250000000
Bi-07	2		1	AMB	30ICH	PMA	2000	50000000	50000000	50000000	1122	1103	1094	56100000000	55150000000	54700000000	5.53167e+10
Bi-07	3		1	AMB	30ICH	PMA	2000	50000000	50000000	50000000	1214	1193	1220	60700000000	59650000000	61000000000	60450000000
Bi-07	1		1	AMB	4C	EMA	2000	250000000	250000000	250000000	375	386	369	93750000000	96500000000	92250000000	9.41667e+10
Bi-07	2		1	AMB	4C	EMA	2000	250000000	250000000	250000000	396	396	402	99000000000	99000000000	100500000000	99500000000
Bi-07	3		1	AMB	4C	EMA	2000	250000000	250000000	250000000	332	332	334	83000000000	83000000000	83500000000	8.31667e+10
Bi-07	1		1	AMB	25ICH	EMA	2000	50000000	50000000	50000000	2249	2272	2258	112450000000	113600000000	112900000000	1.12983e+11
Bi-07	2		1	AMB	25ICH	EMA	2000	50000000	50000000	50000000	2273	2210	2227	113650000000	110500000000	111350000000	1.11833e+11
Bi-07	3		1	AMB	25ICH	EMA	2000	50000000	50000000	50000000	2271	2248	2271	113550000000	112400000000	113550000000	1.13167e+11
Bi-07	1		1	AMB	30ICH	EMA	2000	50000000	50000000	50000000	2330	2357	2324	116500000000	117850000000	116200000000	116850000000
Bi-07	2		1	AMB	30ICH	EMA	2000	50000000	50000000	50000000	2147	2055	2145	107350000000	102750000000	107250000000	1.05783e+11
Bi-07	3		1	AMB	30ICH	EMA	2000	50000000	50000000	50000000	2197	2224	2279	109850000000	111200000000	113950000000	1.11667e+11
Bi-07	1		1	AMB	4C	No PE51	2000	250000000	250000000	250000000	713	681	688	178250000000	170250000000	172000000000	173500000000
Bi-07	1		1	AMB	25ICH	No PE51	2000	250000000	250000000	250000000	699	712	735	174750000000	178000000000	183750000000	1.78833e+11
Bi-07	1		1	AMB	30ICH	No PE51	2000	250000000	250000000	250000000	686	678	695	171500000000	169500000000	173750000000	1.71583e+11
BL04	1		1	HIGH	4C	PE51	3000	50000000	50000000	50000000	1287	1240	1264	64350000000	62000000000	63200000000	6.31833e+10
BL-04	2		1	HIGH	4C	PE51	3000	50000000	50000000	50000000	1172	1081	1174	58600000000	54050000000	58700000000	5.71167e+10
BL-04	3		1	HIGH	4C	PE51	3000	50000000	50000000	50000000	1160	1171	1234	58000000000	58550000000	61700000000	5.94167e+10
BL-04	1		1	HIGH	25ICH	PE51	3000	50000000	50000000	50000000	492	508	500	24600000000	25400000000	25000000000	25000000000
BL-04	2		1	HIGH	25ICH	PE51	3000	50000000	50000000	50000000	419	432	427	20950000000	21600000000	21350000000	21300000000
BL-04	3		1	HIGH	25ICH	PE51	3000	50000000	50000000	50000000	444	430	434	22200000000	21500000000	21700000000	21800000000
BL-04	1		1	HIGH	30ICH	PE51	3000	50000000	50000000	50000000	165	169	166	8250000000	8450000000	8300000000	8.33333e+09
BL-04	2		1	HIGH	30ICH	PE51	3000	50000000	50000000	50000000	165	176	170	8250000000	8800000000	8500000000	8.51667e+09
BL-04	3		1	HIGH	30ICH	PE51	3000	50000000	50000000	50000000	147	155	141	7350000000	7750000000	7050000000	7.38333e+09
BL-04	1		1	HIGH	4C	PMA	3000	250000000	250000000	250000000	267	258	270	66750000000	64500000000	67500000000	66250000000
BL-04	2		1	HIGH	4C	PMA	3000	250000000	250000000	250000000	263	251	267	65750000000	62750000000	66750000000	6.50833e+10
BL-04	3		1	HIGH	4C	PMA	3000	250000000	250000000	250000000	257	253	267	64250000000	63250000000	66750000000	64750000000
BL-04	1		1	HIGH	25ICH	PMA	3000	250000000	250000000	250000000	111	112	115	27750000000	28000000000	28750000000	2.81667e+10
BL-04	2		1	HIGH	25ICH	PMA	3000	250000000	250000000	250000000	96	95	95.5	24000000000	23750000000	23875000000	23875000000
BL-04	3		1	HIGH	25ICH	PMA	3000	250000000	250000000	250000000	95.4	97.7	97.5	23850000000	24425000000	24375000000	2.42167e+10
BL-04	1		1	HIGH	30ICH	PMA	3000	250000000	250000000	250000000	34.5	34.2	32.9	8625000000	8.55e+09	8225000000	8.46667e+09
BL-04	2		1	HIGH	30ICH	PMA	3000	250000000	250000000	250000000	39.6	37.5	36.2	9900000000	9375000000	9050000000	9.44167e+09
BL-04	3		1	HIGH	30ICH	PMA	3000	250000000	250000000	250000000	34.7	33.9	32.3	8675000000	8475000000	8.075e+09	8.40833e+09
BL-04	1		1	HIGH	4C	EMA	3000	250000000	250000000	250000000	315	309	314	78750000000	77250000000	78500000000	7.81667e+10
BL-04	2		1	HIGH	4C	EMA	3000	250000000	250000000	250000000	354	359	375	88500000000	89750000000	93750000000	9.06667e+10
BL-04	3		1	HIGH	4C	EMA	3000	250000000	250000000	250000000	303	288	286	75750000000	72000000000	71500000000	7.30833e+10
BL-04	1		1	HIGH	25ICH	EMA	3000	250000000	250000000	250000000	147	150	147	36750000000	37500000000	36750000000	37000000000
BL-04	2		1	HIGH	25ICH	EMA	3000	250000000	250000000	250000000	136	141	137	34000000000	35250000000	34250000000	34500000000
BL-04	3		1	HIGH	25ICH	EMA	3000	250000000	250000000	250000000	132	142	137	33000000000	35500000000	34250000000	34250000000
BL-04	1		1	HIGH	30ICH	EMA	3000	250000000	250000000	250000000	75.1	79.5	82.9	18775000000	19875000000	20725000000	1.97917e+10
BL-04	2		1	HIGH	30ICH	EMA	3000	250000000	250000000	250000000	74	70	76	18500000000	17500000000	19000000000	1.83333e+10
BL-04	3		1	HIGH	30ICH	EMA	3000	250000000	250000000	250000000	65	67.5	77	16250000000	16875000000	19250000000	1.74583e+10
BL-04	1		1	HIGH	4C	No PE51	3000	250000000	250000000	250000000	1208	1193	1037	302000000000	298250000000	259250000000	286500000000
BL-04	1		1	HIGH	25ICH	No PE51	3000	250000000	250000000	250000000	1039	1081	1067	259750000000	270250000000	266750000000	2.65583e+11
BL-04	1		1	HIGH	30ICH	No PE51	3000	250000000	250000000	250000000	1034	1049	1032	258500000000	262250000000	258000000000	2.59583e+11
BL-04	1		1	AMB	4C	PE51	3000	50000000	50000000	50000000	1281	1306	1283	64050000000	65300000000	64150000000	64500000000
BL-04	2		1	AMB	4C	PE51	3000	50000000	50000000	50000000	1374	1349	1327	68700000000	67450000000	66350000000	67500000000
BL-04	3		1	AMB	4C	PE51	3000	50000000	50000000	50000000	1359	1382	1322	67950000000	69100000000	66100000000	6.77167e+10
BL-04	1		1	AMB	25ICH	PE51	3000	50000000	50000000	50000000	1148	1211	1200	57400000000	60550000000	60000000000	5.93167e+10
BL-04	2		1	AMB	25ICH	PE51	3000	50000000	50000000	50000000	1324	1371	1327	66200000000	68550000000	66350000000	6.70333e+10
BL-04	3		1	AMB	25ICH	PE51	3000	50000000	50000000	50000000	1276	1344	1291	63800000000	67200000000	64550000000	6.51833e+10
BL-04	1		1	AMB	30ICH	PE51	3000	50000000	50000000	50000000	1297	1270	1352	64850000000	63500000000	67600000000	6.53167e+10
BL-04	2		1	AMB	30ICH	PE51	3000	50000000	50000000	50000000	1137	1335	1348	56850000000	66750000000	67400000000	6.36667e+10
BL-04	3		1	AMB	30ICH	PE51	3000	50000000	50000000	50000000	1247	1270	1261	62350000000	63500000000	63050000000	6.29667e+10
BL-04	1		1	AMB	4C	PMA	3000	250000000	250000000	250000000	287	284	284	71750000000	71000000000	71000000000	71250000000
BL-04	2		1	AMB	4C	PMA	3000	250000000	250000000	250000000	294	294	279	73500000000	73500000000	69750000000	72250000000
BL-04	3		1	AMB	4C	PMA	3000	250000000	250000000	250000000	283	277	275	70750000000	69250000000	68750000000	6.95833e+10
BL-04	1		1	AMB	25ICH	PMA	3000	250000000	250000000	250000000	255	256	262	63750000000	64000000000	65500000000	6.44167e+10
BL-04	2		1	AMB	25ICH	PMA	3000	250000000	250000000	250000000	301	310	320	75250000000	77500000000	80000000000	7.75833e+10
BL-04	3		1	AMB	25ICH	PMA	3000	250000000	250000000	250000000	295	296	305	73750000000	74000000000	76250000000	7.46667e+10
BL-04	1		1	AMB	30ICH	PMA	3000	250000000	250000000	250000000	269	270	272	67250000000	67500000000	68000000000	6.75833e+10
BL-04	2		1	AMB	30ICH	PMA	3000	250000000	250000000	250000000	275	278	276	68750000000	69500000000	69000000000	6.90833e+10
BL-04	3		1	AMB	30ICH	PMA	3000	250000000	250000000	250000000	237	247	245	59250000000	61750000000	61250000000	60750000000
BL-04	1		1	AMB	4C	EMA	3000	250000000	250000000	250000000	349	378	360	87250000000	94500000000	90000000000	9.05833e+10
BL-04	2		1	AMB	4C	EMA	3000	250000000	250000000	250000000	394	398	385	98500000000	99500000000	96250000000	9.80833e+10
BL-04	3		1	AMB	4C	EMA	3000	250000000	250000000	250000000	407	404	388	101750000000	101000000000	97000000000	9.99167e+10
BL-04	1		1	AMB	25ICH	EMA	3000	250000000	250000000	250000000	379	370	380	94750000000	92500000000	95000000000	9.40833e+10
BL-04	2		1	AMB	25ICH	EMA	3000	250000000	250000000	250000000	391	389	386	97750000000	97250000000	96500000000	9.71667e+10
BL-04	3		1	AMB	25ICH	EMA	3000	250000000	250000000	250000000	397	399	407	99250000000	99750000000	101750000000	100250000000
BL-04	1		1	AMB	30ICH	EMA	3000	250000000	250000000	250000000	374	380	389	93500000000	95000000000	97250000000	95250000000
BL-04	2		1	AMB	30ICH	EMA	3000	250000000	250000000	250000000	355	377	383	88750000000	94250000000	95750000000	9.29167e+10
BL-04	3		1	AMB	30ICH	EMA	3000	250000000	250000000	250000000	337	344	353	84250000000	86000000000	88250000000	8.61667e+10
BL-04	1		1	AMB	4C	No PE51	3000	250000000	250000000	250000000	1169	1206	1239	292250000000	301500000000	309750000000	3.01167e+11
BL-04	1		1	AMB	25ICH	No PE51	3000	250000000	250000000	250000000	1147	1192	1189	286750000000	298000000000	297250000000	294000000000
BL-04	1		1	AMB	30ICH	No PE51	3000	250000000	250000000	250000000	1194	1225	1241	298500000000	306250000000	310250000000	305000000000
Lr-32	1		1	HIGH	4C	PE51	2000	50000000	50000000	50000000	502	512	503	25100000000	25600000000	25150000000	2.52833e+10
Lr-32	2		1	HIGH	4C	PE51	2000	50000000	50000000	50000000	491	519	520	24550000000	25950000000	26000000000	25500000000
Lr-32	3		1	HIGH	4C	PE51	2000	50000000	50000000	50000000	514	574	562	25700000000	28700000000	28100000000	27500000000
Lr-32	1		1	HIGH	25ICH	PE51	2000	25000000	25000000	25000000	366	370	370	9150000000	9250000000	9250000000	9.21667e+09
Lr-32	2		1	HIGH	25ICH	PE51	2000	25000000	25000000	25000000	380	398	388	9500000000	9950000000	9700000000	9.71667e+09
Lr-32	3		1	HIGH	25ICH	PE51	2000	25000000	25000000	25000000	404	407	392	10100000000	10175000000	9800000000	10025000000
Lr-32	1		1	HIGH	30ICH	PE51	2000	25000000	25000000	25000000	90.9	76.3	87.8	2272500000	1907500000	2195000000	2125000000
Lr-32	2		1	HIGH	30ICH	PE51	2000	25000000	25000000	25000000	87.1	79.2	87.5	2177500000	1980000000	2187500000	2115000000
Lr-32	3		1	HIGH	30ICH	PE51	2000	25000000	25000000	25000000	70	62.2	71.4	1750000000	1555000000	1.785e+09	1.69667e+09
Lr-32	1		1	HIGH	4C	PMA	2000	50000000	50000000	50000000	1192	1277	1297	59600000000	63850000000	64850000000	6.27667e+10
Lr-32	2		1	HIGH	4C	PMA	2000	50000000	50000000	50000000	1123	1221	1227	56150000000	61050000000	61350000000	5.95167e+10
Lr-32	3		1	HIGH	4C	PMA	2000	50000000	50000000	50000000	1236	1299	1272	61800000000	64950000000	63600000000	63450000000
Lr-32	1		1	HIGH	25ICH	PMA	2000	25000000	25000000	25000000	893	873	852	22325000000	21825000000	21300000000	2.18167e+10
Lr-32	2		1	HIGH	25ICH	PMA	2000	25000000	25000000	25000000	842	827	839	21050000000	20675000000	20975000000	20900000000
Lr-32	3		1	HIGH	25ICH	PMA	2000	25000000	25000000	25000000	786	789	802	19650000000	19725000000	20050000000	1.98083e+10
Lr-32	1		1	HIGH	30ICH	PMA	2000	25000000	25000000	25000000	188	183	189	4700000000	4575000000	4725000000	4.66667e+09
Lr-32	2		1	HIGH	30ICH	PMA	2000	25000000	25000000	25000000	177	171	181	4425000000	4275000000	4525000000	4.40833e+09
Lr-32	3		1	HIGH	30ICH	PMA	2000	25000000	25000000	25000000	175	175	177	4375000000	4375000000	4425000000	4.39167e+09
Lr-32	1		1	HIGH	4C	EMA	2000	50000000	50000000	50000000	1313	1399	1409	65650000000	69950000000	70450000000	6.86833e+10
Lr-32	2		1	HIGH	4C	EMA	2000	50000000	50000000	50000000	1299	1324	1307	64950000000	66200000000	65350000000	65500000000
Lr-32	3		1	HIGH	4C	EMA	2000	50000000	50000000	50000000	1310	1332	1257	65500000000	66600000000	62850000000	6.49833e+10
Lr-32	1		1	HIGH	25ICH	EMA	2000	25000000	25000000	25000000	3170	3140	3170	79250000000	78500000000	79250000000	79000000000
Lr-32	2		1	HIGH	25ICH	EMA	2000	25000000	25000000	25000000	3230	2940	3230	80750000000	73500000000	80750000000	7.83333e+10
Lr-32	3		1	HIGH	25ICH	EMA	2000	25000000	25000000	25000000	3300	3070	3360	82500000000	76750000000	84000000000	8.10833e+10
Lr-32	1		1	HIGH	30ICH	EMA	2000	25000000	25000000	25000000	2451	2386	2420	61275000000	59650000000	60500000000	60475000000
Lr-32	2		1	HIGH	30ICH	EMA	2000	25000000	25000000	25000000	2482	2421	2374	62050000000	60525000000	59350000000	6.06417e+10
Lr-32	3		1	HIGH	30ICH	EMA	2000	25000000	25000000	25000000	2613	2495	2490	65325000000	62375000000	62250000000	6.33167e+10
Lr-32	1		1	HIGH	4C	No PE51	2000	250000000	250000000	250000000	1439	1417	1373	359750000000	354250000000	343250000000	3.52417e+11
Lr-32	1		1	HIGH	25ICH	No PE51	2000	250000000	250000000	250000000	1408	1378	1358	352000000000	344500000000	339500000000	3.45333e+11
Lr-32	1		1	HIGH	30ICH	No PE51	2000	250000000	250000000	250000000	1326	1280	1289	331500000000	320000000000	322250000000	3.24583e+11
Lr-32	1		1	AMB	4C	PE51	2000	50000000	50000000	50000000	619	617	626	30950000000	30850000000	31300000000	3.10333e+10
Lr-32	2		1	AMB	4C	PE51	2000	50000000	50000000	50000000	673	616	691	33650000000	30800000000	34550000000	33000000000
Lr-32	3		1	AMB	4C	PE51	2000	50000000	50000000	50000000	705	714	725	35250000000	35700000000	36250000000	3.57333e+10
Lr-32	1		1	AMB	25ICH	PE51	2000	25000000	25000000	25000000	1447	1470	1543	36175000000	36750000000	38575000000	3.71667e+10
Lr-32	2		1	AMB	25ICH	PE51	2000	25000000	25000000	25000000	1603	1529	1647	40075000000	38225000000	41175000000	39825000000
Lr-32	3		1	AMB	25ICH	PE51	2000	25000000	25000000	25000000	1638	1608	1731	40950000000	40200000000	43275000000	41475000000
Lr-32	1		1	AMB	30ICH	PE51	2000	25000000	25000000	25000000	1213	1309	1255	30325000000	32725000000	31375000000	31475000000
Lr-32	2		1	AMB	30ICH	PE51	2000	25000000	25000000	25000000	1192	1251	1234	29800000000	31275000000	30850000000	3.06417e+10
Lr-32	3		1	AMB	30ICH	PE51	2000	25000000	25000000	25000000	1349	1383	1405	33725000000	34575000000	35125000000	34475000000
Lr-32	1		1	AMB	4C	PMA	2000	50000000	50000000	50000000	1344	1369	1371	67200000000	68450000000	68550000000	6.80667e+10
Lr-32	2		1	AMB	4C	PMA	2000	50000000	50000000	50000000	1557	1542	1564	77850000000	77100000000	78200000000	7.77167e+10
Lr-32	3		1	AMB	4C	PMA	2000	50000000	50000000	50000000	1422	1459	1494	71100000000	72950000000	74700000000	7.29167e+10
Lr-32	1		1	AMB	25ICH	PMA	2000	25000000	25000000	25000000	2890	2820	2870	72250000000	70500000000	71750000000	71500000000
Lr-32	2		1	AMB	25ICH	PMA	2000	25000000	25000000	25000000	2910	2860	2920	72750000000	71500000000	73000000000	7.24167e+10
Lr-32	3		1	AMB	25ICH	PMA	2000	25000000	25000000	25000000	3150	3170	3220	78750000000	79250000000	80500000000	79500000000
Lr-32	1		1	AMB	30ICH	PMA	2000	25000000	25000000	25000000	3450	3670	3650	86250000000	91750000000	91250000000	89750000000
Lr-32	2		1	AMB	30ICH	PMA	2000	25000000	25000000	25000000	3500	3710	3700	87500000000	92750000000	92500000000	9.09167e+10
Lr-32	3		1	AMB	30ICH	PMA	2000	25000000	25000000	25000000	3470	3530	3490	86750000000	88250000000	87250000000	8.74167e+10
Lr-32	1		1	AMB	4C	EMA	2000	50000000	50000000	50000000	1416	1452	1455	70800000000	72600000000	72750000000	72050000000
Lr-32	2		1	AMB	4C	EMA	2000	50000000	50000000	50000000	1476	1483	1449	73800000000	74150000000	72450000000	7.34667e+10
Lr-32	3		1	AMB	4C	EMA	2000	50000000	50000000	50000000	1239	1203	1260	61950000000	60150000000	63000000000	61700000000
Lr-32	1		1	AMB	25ICH	EMA	2000	25000000	25000000	25000000	4480	4330	4300	112000000000	108250000000	107500000000	109250000000
Lr-32	2		1	AMB	25ICH	EMA	2000	25000000	25000000	25000000	4360	4520	4540	109000000000	113000000000	113500000000	1.11833e+11
Lr-32	3		1	AMB	25ICH	EMA	2000	25000000	25000000	25000000	4420	4850	4690	110500000000	121250000000	117250000000	1.16333e+11
Lr-32	1		1	AMB	30ICH	EMA	2000	25000000	25000000	25000000	4470	4250	4440	111750000000	106250000000	111000000000	1.09667e+11
Lr-32	2		1	AMB	30ICH	EMA	2000	25000000	25000000	25000000	4130	4030	4070	103250000000	100750000000	101750000000	1.01917e+11
Lr-32	3		1	AMB	30ICH	EMA	2000	25000000	25000000	25000000	4510	4530	4430	112750000000	113250000000	110750000000	112250000000
Lr-32	1		1	AMB	4C	No PE51	2000	250000000	250000000	250000000	1263	1242	1232	315750000000	310500000000	308000000000	3.11417e+11
Lr-32	1		1	AMB	25ICH	No PE51	2000	250000000	250000000	250000000	1212	1225	1202	303000000000	306250000000	300500000000	303250000000
Lr-32	1		1	AMB	30ICH	No PE51	2000	250000000	250000000	250000000	1220	1218	1228	305000000000	304500000000	307000000000	305500000000
La-14	1		1	HIGH	4C	PE51	2000	250000000	250000000	250000000	273	250	248	68250000000	62500000000	62000000000	64250000000
La-14	2		1	HIGH	4C	PE51	2000	250000000	250000000	250000000	336	315	324	84000000000	78750000000	81000000000	81250000000
La-14	3		1	HIGH	4C	PE51	2000	250000000	250000000	250000000	335	312	324	83750000000	78000000000	81000000000	8.09167e+10
La-14	1		1	HIGH	25ICH	PE51	2000	250000000	250000000	250000000	359	360	312	89750000000	90000000000	78000000000	8.59167e+10
La-14	2		1	HIGH	25ICH	PE51	2000	250000000	250000000	250000000	344	371	320	86000000000	92750000000	80000000000	86250000000
La-14	3		1	HIGH	25ICH	PE51	2000	250000000	250000000	250000000	378	369	340	94500000000	92250000000	85000000000	9.05833e+10
La-14	1		1	HIGH	30ICH	PE51	2000	250000000	250000000	250000000	169	164	156	42250000000	41000000000	39000000000	40750000000
La-14	2		1	HIGH	30ICH	PE51	2000	250000000	250000000	250000000	192	200	184	48000000000	50000000000	46000000000	48000000000
La-14	3		1	HIGH	30ICH	PE51	2000	250000000	250000000	250000000	175	170	162	43750000000	42500000000	40500000000	42250000000
La-14	1		1	HIGH	4C	PMA	2000	250000000	250000000	250000000	980	978	1007	245000000000	244500000000	251750000000	2.47083e+11
La-14	2		1	HIGH	4C	PMA	2000	250000000	250000000	250000000	954	932	949	238500000000	233000000000	237250000000	236250000000
La-14	3		1	HIGH	4C	PMA	2000	250000000	250000000	250000000	989	997	966	247250000000	249250000000	241500000000	246000000000
La-14	1		1	HIGH	25ICH	PMA	2000	250000000	250000000	250000000	962	921	870	240500000000	230250000000	217500000000	2.29417e+11
La-14	2		1	HIGH	25ICH	PMA	2000	250000000	250000000	250000000	978	969	953	244500000000	242250000000	238250000000	2.41667e+11
La-14	3		1	HIGH	25ICH	PMA	2000	250000000	250000000	250000000	970	957	883	242500000000	239250000000	220750000000	2.34167e+11
La-14	1		1	HIGH	30ICH	PMA	2000	250000000	250000000	250000000	766	738	690	191500000000	184500000000	172500000000	1.82833e+11
La-14	2		1	HIGH	30ICH	PMA	2000	250000000	250000000	250000000	817	879	781	204250000000	219750000000	195250000000	2.06417e+11
La-14	3		1	HIGH	30ICH	PMA	2000	250000000	250000000	250000000	621	612	575	155250000000	153000000000	143750000000	1.50667e+11
La-14	1		1	HIGH	4C	EMA	2000	250000000	250000000	250000000	395	383	387	98750000000	95750000000	96750000000	9.70833e+10
La-14	2		1	HIGH	4C	EMA	2000	250000000	250000000	250000000	425	401	388	106250000000	100250000000	97000000000	1.01167e+11
La-14	3		1	HIGH	4C	EMA	2000	250000000	250000000	250000000	367	362	347	91750000000	90500000000	86750000000	8.96667e+10
La-14	1		1	HIGH	25ICH	EMA	2000	250000000	250000000	250000000	438	425	408	109500000000	106250000000	102000000000	1.05917e+11
La-14	2		1	HIGH	25ICH	EMA	2000	250000000	250000000	250000000	388	411	403	97000000000	102750000000	100750000000	1.00167e+11
La-14	3		1	HIGH	25ICH	EMA	2000	250000000	250000000	250000000	393	383	369	98250000000	95750000000	92250000000	9.54167e+10
La-14	1		1	HIGH	30ICH	EMA	2000	250000000	250000000	250000000	259	258	268	64750000000	64500000000	67000000000	6.54167e+10
La-14	2		1	HIGH	30ICH	EMA	2000	250000000	250000000	250000000	229	244	257	57250000000	61000000000	64250000000	6.08333e+10
La-14	3		1	HIGH	30ICH	EMA	2000	250000000	250000000	250000000	190	183	205	47500000000	45750000000	51250000000	4.81667e+10
La-14	1		1	HIGH	4C	No PE51	2000	250000000	250000000	250000000	2740	2800	3090	685000000000	700000000000	772500000000	7.19167e+11
La-14	1		1	HIGH	25ICH	No PE51	2000	250000000	250000000	250000000	2710	2820	2930	677500000000	705000000000	732500000000	705000000000
La-14	1		1	HIGH	30ICH	No PE51	2000	250000000	250000000	250000000	2690	2670	2740	672500000000	667500000000	685000000000	675000000000
La-14	1		1	AMB	4C	PE51	2000	250000000	250000000	250000000	274	266	258	68500000000	66500000000	64500000000	66500000000
La-14	2		1	AMB	4C	PE51	2000	250000000	250000000	250000000	452	439	420	113000000000	109750000000	105000000000	109250000000
La-14	3		1	AMB	4C	PE51	2000	250000000	250000000	250000000	386	390	364	96500000000	97500000000	91000000000	95000000000
La-14	1		1	AMB	25ICH	PE51	2000	250000000	250000000	250000000	377	364	372	94250000000	91000000000	93000000000	92750000000
La-14	2		1	AMB	25ICH	PE51	2000	250000000	250000000	250000000	443	449	447	110750000000	112250000000	111750000000	1.11583e+11
La-14	3		1	AMB	25ICH	PE51	2000	250000000	250000000	250000000	406	387	398	101500000000	96750000000	99500000000	99250000000
La-14	1		1	AMB	30ICH	PE51	2000	250000000	250000000	250000000	239	245	244	59750000000	61250000000	61000000000	6.06667e+10
La-14	2		1	AMB	30ICH	PE51	2000	250000000	250000000	250000000	334	327	345	83500000000	81750000000	86250000000	8.38333e+10
La-14	3		1	AMB	30ICH	PE51	2000	250000000	250000000	250000000	260	258	265	65000000000	64500000000	66250000000	65250000000
La-14	1		1	AMB	4C	PMA	2000	250000000	250000000	250000000	918	813	808	229500000000	203250000000	202000000000	2.11583e+11
La-14	2		1	AMB	4C	PMA	2000	250000000	250000000	250000000	1021	1024	1067	255250000000	256000000000	266750000000	2.59333e+11
La-14	3		1	AMB	4C	PMA	2000	250000000	250000000	250000000	962	944	932	240500000000	236000000000	233000000000	236500000000
La-14	1		1	AMB	25ICH	PMA	2000	250000000	250000000	250000000	990	983	990	247500000000	245750000000	247500000000	2.46917e+11
La-14	2		1	AMB	25ICH	PMA	2000	250000000	250000000	250000000	1056	1035	1039	264000000000	258750000000	259750000000	2.60833e+11
La-14	3		1	AMB	25ICH	PMA	2000	250000000	250000000	250000000	961	965	953	240250000000	241250000000	238250000000	2.39917e+11
La-14	1		1	AMB	30ICH	PMA	2000	250000000	250000000	250000000	832	819	825	208000000000	204750000000	206250000000	2.06333e+11
La-14	2		1	AMB	30ICH	PMA	2000	250000000	250000000	250000000	875	892	889	218750000000	223000000000	222250000000	2.21333e+11
La-14	3		1	AMB	30ICH	PMA	2000	250000000	250000000	250000000	745	724	736	186250000000	181000000000	184000000000	183750000000
La-14	1		1	AMB	4C	EMA	2000	250000000	250000000	250000000	373	387	375	93250000000	96750000000	93750000000	9.45833e+10
La-14	2		1	AMB	4C	EMA	2000	250000000	250000000	250000000	516	527	514	129000000000	131750000000	128500000000	129750000000
La-14	3		1	AMB	4C	EMA	2000	250000000	250000000	250000000	416	415	428	104000000000	103750000000	107000000000	1.04917e+11
La-14	1		1	AMB	25ICH	EMA	2000	250000000	250000000	250000000	485	500	495	121250000000	125000000000	123750000000	1.23333e+11
La-14	2		1	AMB	25ICH	EMA	2000	250000000	250000000	250000000	514	512	519	128500000000	128000000000	129750000000	128750000000
La-14	3		1	AMB	25ICH	EMA	2000	250000000	250000000	250000000	421	406	416	105250000000	101500000000	104000000000	1.03583e+11
La-14	1		1	AMB	30ICH	EMA	2000	250000000	250000000	250000000	362	366	370	90500000000	91500000000	92500000000	91500000000
La-14	2		1	AMB	30ICH	EMA	2000	250000000	250000000	250000000	351	345	348	87750000000	86250000000	87000000000	87000000000
La-14	3		1	AMB	30ICH	EMA	2000	250000000	250000000	250000000	354	349	352	88500000000	87250000000	88000000000	8.79167e+10
La-14	1		1	AMB	4C	No PE51	2000	250000000	250000000	250000000	3040	3100	3080	760000000000	775000000000	770000000000	7.68333e+11
La-14	1		1	AMB	25ICH	No PE51	2000	250000000	250000000	250000000	2032	2072	1989	508000000000	518000000000	497250000000	507750000000
La-14	1		1	AMB	30ICH	No PE51	2000	250000000	250000000	250000000	2004	2059	2022	501000000000	514750000000	505500000000	5.07083e+11
Bi-07	1		2	HIGH	4C	PE51	2000	50000000	50000000	50000000	1622	1678	1673	81100000000	83900000000	83650000000	8.28833e+10
Bi-07	2		2	HIGH	4C	PE51	2000	50000000	50000000	50000000	1486	1530	1530	74300000000	76500000000	76500000000	7.57667e+10
Bi-07	3		2	HIGH	4C	PE51	2000	50000000	50000000	50000000	1433	1444	1415	71650000000	72200000000	70750000000	7.15333e+10
Bi-07	1		2	HIGH	25ICH	PE51	2000	25000000	25000000	25000000	1444	1496	1457	36100000000	37400000000	36425000000	3.66417e+10
Bi-07	2		2	HIGH	25ICH	PE51	2000	25000000	25000000	25000000	1534	1591	1609	38350000000	39775000000	40225000000	39450000000
Bi-07	3		2	HIGH	25ICH	PE51	2000	25000000	25000000	25000000	1455	1509	1473	36375000000	37725000000	36825000000	36975000000
Bi-07	1		2	HIGH	30ICH	PE51	2000	5000000	5000000	5000000	1984	1978	1970	9920000000	9890000000	9850000000	9.88667e+09
Bi-07	2		2	HIGH	30ICH	PE51	2000	5000000	5000000	5000000	1774	1760	1850	8870000000	8800000000	9250000000	8.97333e+09
Bi-07	3		2	HIGH	30ICH	PE51	2000	5000000	5000000	5000000	1885	1909	1823	9425000000	9545000000	9115000000	9.36167e+09
Bi-07	1		2	HIGH	4C	PMA	2000	50000000	50000000	50000000	1995	2004	1925	99750000000	100200000000	96250000000	9.87333e+10
Bi-07	2		2	HIGH	4C	PMA	2000	50000000	50000000	50000000	1792	1764	1753	89600000000	88200000000	87650000000	8.84833e+10
Bi-07	3		2	HIGH	4C	PMA	2000	50000000	50000000	50000000	1630	1578	1591	81500000000	78900000000	79550000000	7.99833e+10
Bi-07	1		2	HIGH	25ICH	PMA	2000	25000000	25000000	25000000	1504	1534	1508	37600000000	38350000000	37700000000	3.78833e+10
Bi-07	2		2	HIGH	25ICH	PMA	2000	25000000	25000000	25000000	1697	1745	1724	42425000000	43625000000	43100000000	43050000000
Bi-07	3		2	HIGH	25ICH	PMA	2000	25000000	25000000	25000000	1574	1607	1585	39350000000	40175000000	39625000000	3.97167e+10
Bi-07	1		2	HIGH	30ICH	PMA	2000	5000000	5000000	5000000	2610	2485	2531	13050000000	12425000000	12655000000	12710000000
Bi-07	2		2	HIGH	30ICH	PMA	2000	5000000	5000000	5000000	2386	2307		11930000000	11535000000		11732500000
Bi-07	3		2	HIGH	30ICH	PMA	2000	5000000	5000000	5000000	2281	2225	2219	11405000000	11125000000	11095000000	1.12083e+10
Bi-07	1		2	HIGH	4C	EMA	2000	250000000	250000000	250000000	353	357	351	88250000000	89250000000	87750000000	8.84167e+10
Bi-07	2		2	HIGH	4C	EMA	2000	250000000	250000000	250000000	357	358	359	89250000000	89500000000	89750000000	89500000000
Bi-07	3		2	HIGH	4C	EMA	2000	250000000	250000000	250000000	342	362	363	85500000000	90500000000	90750000000	8.89167e+10
Bi-07	1		2	HIGH	25ICH	EMA	2000	50000000	50000000	50000000	1960	1949	1867	98000000000	97450000000	93350000000	9.62667e+10
Bi-07	2		2	HIGH	25ICH	EMA	2000	50000000	50000000	50000000	1952	1935	1997	97600000000	96750000000	99850000000	9.80667e+10
Bi-07	3		2	HIGH	25ICH	EMA	2000	50000000	50000000	50000000	2027	2055	2055	101350000000	102750000000	102750000000	1.02283e+11
Bi-07	1		2	HIGH	30ICH	EMA	2000	50000000	50000000	50000000	1698	1627	1728	84900000000	81350000000	86400000000	8.42167e+10
Bi-07	2		2	HIGH	30ICH	EMA	2000	50000000	50000000	50000000	1702	1710	1728	85100000000	85500000000	86400000000	8.56667e+10
Bi-07	3		2	HIGH	30ICH	EMA	2000	50000000	50000000	50000000	1921	1867	1927	96050000000	93350000000	96350000000	95250000000
Bi-07	1		2	HIGH	4C	No PE51	2000	250000000	250000000	250000000	645	665	644	161250000000	166250000000	161000000000	1.62833e+11
Bi-07	1		2	HIGH	25ICH	No PE51	2000	250000000	250000000	250000000	646	639	636	161500000000	159750000000	159000000000	1.60083e+11
Bi-07	1		2	HIGH	30ICH	No PE51	2000	250000000	250000000	250000000	689	677	675	172250000000	169250000000	168750000000	1.70083e+11
Bi-07	1		2	AMB	4C	PE51	2000	50000000	50000000	50000000		1716	1770		85800000000	88500000000	87150000000
Bi-07	2		2	AMB	4C	PE51	2000	50000000	50000000	50000000	1753	1640	1665	87650000000	82000000000	83250000000	84300000000
Bi-07	3		2	AMB	4C	PE51	2000	50000000	50000000	50000000	1670	1515	1644	83500000000	75750000000	82200000000	8.04833e+10
Bi-07	1		2	AMB	25ICH	PE51	2000	50000000	50000000	50000000	1332	1491	1428	66600000000	74550000000	71400000000	70850000000
Bi-07	2		2	AMB	25ICH	PE51	2000	50000000	50000000	50000000	1280	1387	1353	64000000000	69350000000	67650000000	67000000000
Bi-07	3		2	AMB	25ICH	PE51	2000	50000000	50000000	50000000	1412	1465	1512	70600000000	73250000000	75600000000	73150000000
Bi-07	1		2	AMB	30ICH	PE51	2000	50000000	50000000	50000000	1017	1222	1215	50850000000	61100000000	60750000000	5.75667e+10
Bi-07	2		2	AMB	30ICH	PE51	2000	50000000	50000000	50000000	1185	1160	1185	59250000000	58000000000	59250000000	5.88333e+10
Bi-07	3		2	AMB	30ICH	PE51	2000	50000000	50000000	50000000	1215	1197	1198	60750000000	59850000000	59900000000	6.01667e+10
Bi-07	1		2	AMB	4C	PMA	2000	50000000	50000000	50000000	1962	1807	1913	98100000000	90350000000	95650000000	94700000000
Bi-07	2		2	AMB	4C	PMA	2000	50000000	50000000	50000000	2147	2020	2218	107350000000	101000000000	110900000000	1.06417e+11
Bi-07	3		2	AMB	4C	PMA	2000	50000000	50000000	50000000	1950	1874	1982	97500000000	93700000000	99100000000	9.67667e+10
Bi-07	1		2	AMB	25ICH	PMA	2000	50000000	50000000	50000000	1654	1671	1610	82700000000	83550000000	80500000000	82250000000
Bi-07	2		2	AMB	25ICH	PMA	2000	50000000	50000000	50000000	1580	1693	1657	79000000000	84650000000	82850000000	8.21667e+10
Bi-07	3		2	AMB	25ICH	PMA	2000	50000000	50000000	50000000	1499	1784	1744	74950000000	89200000000	87200000000	8.37833e+10
Bi-07	1		2	AMB	30ICH	PMA	2000	50000000	50000000	50000000	1435	1400	1415	71750000000	70000000000	70750000000	7.08333e+10
Bi-07	2		2	AMB	30ICH	PMA	2000	50000000	50000000	50000000	1431	1419	1373	71550000000	70950000000	68650000000	7.03833e+10
Bi-07	3		2	AMB	30ICH	PMA	2000	50000000	50000000	50000000	1548	1526	1508	77400000000	76300000000	75400000000	7.63667e+10
Bi-07	1		2	AMB	4C	EMA	2000	250000000	250000000	250000000	411	396	418	102750000000	99000000000	104500000000	1.02083e+11
Bi-07	2		2	AMB	4C	EMA	2000	250000000	250000000	250000000	423	392	420	105750000000	98000000000	105000000000	1.02917e+11
Bi-07	3		2	AMB	4C	EMA	2000	250000000	250000000	250000000	404	422	415	101000000000	105500000000	103750000000	1.03417e+11
Bi-07	1		2	AMB	25ICH	EMA	2000	250000000	250000000	250000000	306	340	331	76500000000	85000000000	82750000000	8.14167e+10
Bi-07	2		2	AMB	25ICH	EMA	2000	250000000	250000000	250000000	345	348	338	86250000000	87000000000	84500000000	8.59167e+10
Bi-07	3		2	AMB	25ICH	EMA	2000	250000000	250000000	250000000	360	359	361	90000000000	89750000000	90250000000	90000000000
Bi-07	1		2	AMB	30ICH	EMA	2000	250000000	250000000	250000000	320	326	320	80000000000	81500000000	80000000000	80500000000
Bi-07	2		2	AMB	30ICH	EMA	2000	250000000	250000000	250000000	335	346	331	83750000000	86500000000	82750000000	8.43333e+10
Bi-07	3		2	AMB	30ICH	EMA	2000	250000000	250000000	250000000	302	307	312	75500000000	76750000000	78000000000	76750000000
Bi-07	1		2	AMB	4C	No PE51	2000	250000000	250000000	250000000	651	650	668	162750000000	162500000000	167000000000	1.64083e+11
Bi-07	1		2	AMB	25ICH	No PE51	2000	250000000	250000000	250000000	638	644	629	159500000000	161000000000	157250000000	159250000000
Bi-07	1		2	AMB	30ICH	No PE51	2000	250000000	250000000	250000000	663	680	690	165750000000	170000000000	172500000000	1.69417e+11
BL-04	1		2	HIGH	4C	PE51	3000	50000000	50000000	50000000	1686	1629	1667	84300000000	81450000000	83350000000	8.30333e+10
BL-04	2		2	HIGH	4C	PE51	3000	50000000	50000000	50000000	1722	1741	1745	86100000000	87050000000	87250000000	86800000000
BL-04	3		2	HIGH	4C	PE51	3000	50000000	50000000	50000000	1478	1444	1517	73900000000	72200000000	75850000000	7.39833e+10
BL-04	1		2	HIGH	25ICH	PE51	3000	25000000	25000000	25000000	2225	2168	2226	55625000000	54200000000	55650000000	5.51583e+10
BL-04	2		2	HIGH	25ICH	PE51	3000	25000000	25000000	25000000	2057	1945	1981	51425000000	48625000000	49525000000	4.98583e+10
BL-04	3		2	HIGH	25ICH	PE51	3000	25000000	25000000	25000000	2174	2129	2219	54350000000	53225000000	55475000000	54350000000
BL-04	1		2	HIGH	30ICH	PE51	3000	25000000	25000000	25000000	943	974	950	23575000000	24350000000	23750000000	2.38917e+10
BL-04	2		2	HIGH	30ICH	PE51	3000	25000000	25000000	25000000	973	985	955	24325000000	24625000000	23875000000	24275000000
BL-04	3		2	HIGH	30ICH	PE51	3000	25000000	25000000	25000000	955	962	960	23875000000	24050000000	24000000000	23975000000
BL-04	1		2	HIGH	4C	PMA	3000	50000000	50000000	50000000	2092	2068	2029	104600000000	103400000000	101450000000	103150000000
BL-04	2		2	HIGH	4C	PMA	3000	50000000	50000000	50000000	2086	1976	2007	104300000000	98800000000	100350000000	101150000000
BL-04	3		2	HIGH	4C	PMA	3000	50000000	50000000	50000000	1910	1896	1869	95500000000	94800000000	93450000000	9.45833e+10
BL-04	1		2	HIGH	25ICH	PMA	3000	50000000	50000000	50000000	1222	1217	1262	61100000000	60850000000	63100000000	6.16833e+10
BL-04	2		2	HIGH	25ICH	PMA	3000	50000000	50000000	50000000	1256	1272	1272	62800000000	63600000000	63600000000	6.33333e+10
BL-04	3		2	HIGH	25ICH	PMA	3000	50000000	50000000	50000000	1120	1040	1099	56000000000	52000000000	54950000000	5.43167e+10
BL-04	1		2	HIGH	30ICH	PMA	3000	25000000	25000000	25000000	1479	1475	1514	36975000000	36875000000	37850000000	3.72333e+10
BL-04	2		2	HIGH	30ICH	PMA	3000	25000000	25000000	25000000	1494	1516	1486	37350000000	37900000000	37150000000	3.74667e+10
BL-04	3		2	HIGH	30ICH	PMA	3000	25000000	25000000	25000000	1408	1401	1409	35200000000	35025000000	35225000000	35150000000
BL-04	1		2	HIGH	4C	EMA	3000	250000000	250000000	250000000	350	349	341	87500000000	87250000000	85250000000	8.66667e+10
BL-04	2		2	HIGH	4C	EMA	3000	250000000	250000000	250000000	343	338	337	85750000000	84500000000	84250000000	8.48333e+10
BL-04	3		2	HIGH	4C	EMA	3000	250000000	250000000	250000000	349	342	344	87250000000	85500000000	86000000000	86250000000
BL-04	1		2	HIGH	25ICH	EMA	3000	250000000	250000000	250000000	130	135	129	32500000000	33750000000	32250000000	3.28333e+10
BL-04	2		2	HIGH	25ICH	EMA	3000	250000000	250000000	250000000	125	121	115	31250000000	30250000000	28750000000	3.00833e+10
BL-04	3		2	HIGH	25ICH	EMA	3000	250000000	250000000	250000000	87.5	87.9	88.6	21875000000	21975000000	22150000000	22000000000
BL-04	1		2	HIGH	30ICH	EMA	3000	50000000	50000000	50000000	1467	1469	1484	73350000000	73450000000	74200000000	7.36667e+10
BL-04	2		2	HIGH	30ICH	EMA	3000	50000000	50000000	50000000	1185	1132	1193	59250000000	56600000000	59650000000	58500000000
BL-04	3		2	HIGH	30ICH	EMA	3000	50000000	50000000	50000000	1215	1235	1213	60750000000	61750000000	60650000000	61050000000
BL-04	1		2	HIGH	4C	No PE51	3000	250000000	250000000	250000000	1346	1348	1363	336500000000	337000000000	340750000000	3.38083e+11
BL-04	1		2	HIGH	25ICH	No PE51	3000	250000000	250000000	250000000	1179	1193	1207	294750000000	298250000000	301750000000	298250000000
BL-04	1		2	HIGH	30ICH	No PE51	3000	250000000	250000000	250000000	1093	1107	1094	273250000000	276750000000	273500000000	274500000000
BL-04	1		2	AMB	4C	PE51	3000	50000000	50000000	50000000	1745	1694	1710	87250000000	84700000000	85500000000	8.58167e+10
BL-04	2		2	AMB	4C	PE51	3000	50000000	50000000	50000000	1747	1623	1651	87350000000	81150000000	82550000000	8.36833e+10
BL-04	3		2	AMB	4C	PE51	3000	50000000	50000000	50000000	1704	1581	1628	85200000000	79050000000	81400000000	8.18833e+10
BL-04	1		2	AMB	25ICH	PE51	3000	50000000	50000000	50000000	1483	1547	1511	74150000000	77350000000	75550000000	7.56833e+10
BL-04	2		2	AMB	25ICH	PE51	3000	50000000	50000000	50000000	1535	1594	1553	76750000000	79700000000	77650000000	7.80333e+10
BL-04	3		2	AMB	25ICH	PE51	3000	50000000	50000000	50000000	1571	1603	1540	78550000000	80150000000	77000000000	7.85667e+10
BL-04	1		2	AMB	30ICH	PE51	3000	50000000	50000000	50000000	1485	1485	1494	74250000000	74250000000	74700000000	74400000000
BL-04	2		2	AMB	30ICH	PE51	3000	50000000	50000000	50000000	1561	1517	1546	78050000000	75850000000	77300000000	7.70667e+10
BL-04	3		2	AMB	30ICH	PE51	3000	50000000	50000000	50000000	1416	1396	1396	70800000000	69800000000	69800000000	7.01333e+10
BL-04	1		2	AMB	4C	PMA	3000	250000000	250000000	250000000	333	348	341	83250000000	87000000000	85250000000	8.51667e+10
BL-04	2		2	AMB	4C	PMA	3000	250000000	250000000	250000000	368	355	347	92000000000	88750000000	86750000000	8.91667e+10
BL-04	3		2	AMB	4C	PMA	3000	250000000	250000000	250000000	354	348	354	88500000000	87000000000	88500000000	88000000000
BL-04	1		2	AMB	25ICH	PMA	3000	250000000	250000000	250000000	321	347	336	80250000000	86750000000	84000000000	8.36667e+10
BL-04	2		2	AMB	25ICH	PMA	3000	250000000	250000000	250000000	351	321	355	87750000000	80250000000	88750000000	8.55833e+10
BL-04	3		2	AMB	25ICH	PMA	3000	250000000	250000000	250000000	340	354	352	85000000000	88500000000	88000000000	8.71667e+10
BL-04	1		2	AMB	30ICH	PMA	3000	250000000	250000000	250000000	318	317	306	79500000000	79250000000	76500000000	7.84167e+10
BL-04	2		2	AMB	30ICH	PMA	3000	250000000	250000000	250000000	313	311	299	78250000000	77750000000	74750000000	7.69167e+10
BL-04	3		2	AMB	30ICH	PMA	3000	250000000	250000000	250000000	331	309	302	82750000000	77250000000	75500000000	78500000000
BL-04	1		2	AMB	4C	EMA	3000	250000000	250000000	250000000	371	366	355	92750000000	91500000000	88750000000	91000000000
BL-04	2		2	AMB	4C	EMA	3000	250000000	250000000	250000000	402	383	371	100500000000	95750000000	92750000000	9.63333e+10
BL-04	3		2	AMB	4C	EMA	3000	250000000	250000000	250000000	354	369	353	88500000000	92250000000	88250000000	8.96667e+10
BL-04	1		2	AMB	25ICH	EMA	3000	250000000	250000000	250000000	342	338	337	85500000000	84500000000	84250000000	84750000000
BL-04	2		2	AMB	25ICH	EMA	3000	250000000	250000000	250000000	342	331	348	85500000000	82750000000	87000000000	8.50833e+10
BL-04	3		2	AMB	25ICH	EMA	3000	250000000	250000000	250000000	335	337	328	83750000000	84250000000	82000000000	8.33333e+10
BL-04	1		2	AMB	30ICH	EMA	3000	250000000	250000000	250000000	295	312	322	73750000000	78000000000	80500000000	7.74167e+10
BL-04	2		2	AMB	30ICH	EMA	3000	250000000	250000000	250000000	296	303	305	74000000000	75750000000	76250000000	7.53333e+10
BL-04	3		2	AMB	30ICH	EMA	3000	250000000	250000000	250000000	285	292	294	71250000000	73000000000	73500000000	7.25833e+10
BL-04	1		2	AMB	4C	No PE51	3000	250000000	250000000	250000000	1300	1285	1287	325000000000	321250000000	321750000000	3.22667e+11
BL-04	1		2	AMB	25ICH	No PE51	3000	250000000	250000000	250000000	1280	1298	1319	320000000000	324500000000	329750000000	324750000000
BL-04	1		2	AMB	30ICH	No PE51	3000	250000000	250000000	250000000	1212	1267	1268	303000000000	316750000000	317000000000	312250000000
Lr-32	1		2	HIGH	4C	PE51	2000	25000000	25000000	25000000	1570	1531	1580	39250000000	38275000000	39500000000	3.90083e+10
Lr-32	2		2	HIGH	4C	PE51	2000	25000000	25000000	25000000		1500	1399		37500000000	34975000000	36237500000
Lr-32	3		2	HIGH	4C	PE51	2000	25000000	25000000	25000000	1435	1464	1462	35875000000	36600000000	36550000000	3.63417e+10
Lr-32	1		2	HIGH	25ICH	PE51	2000	5000000	5000000	5000000	578	562	582	2890000000	2810000000	2910000000	2870000000
Lr-32	2		2	HIGH	25ICH	PE51	2000	5000000	5000000	5000000	733	730	739	3665000000	3650000000	3695000000	3670000000
Lr-32	3		2	HIGH	25ICH	PE51	2000	5000000	5000000	5000000	683	721	689	3415000000	3605000000	3445000000	3.48833e+09
Lr-32	1		2	HIGH	30ICH	PE51	2000	5000000	5000000	5000000	221	232	228	1105000000	1160000000	1140000000	1135000000
Lr-32	2		2	HIGH	30ICH	PE51	2000	5000000	5000000	5000000	242	227	229	1210000000	1135000000	1145000000	1.16333e+09
Lr-32	3		2	HIGH	30ICH	PE51	2000	5000000	5000000	5000000	233	227	231	1165000000	1135000000	1155000000	1.15167e+09
Lr-32	1		2	HIGH	4C	PMA	2000	50000000	50000000	50000000	1397	1416	1418	69850000000	70800000000	70900000000	7.05167e+10
Lr-32	2		2	HIGH	4C	PMA	2000	50000000	50000000	50000000	1394	1408	1420	69700000000	70400000000	71000000000	7.03667e+10
Lr-32	3		2	HIGH	4C	PMA	2000	50000000	50000000	50000000	1373	1343	1349	68650000000	67150000000	67450000000	67750000000
Lr-32	1		2	HIGH	25ICH	PMA	2000	25000000	25000000	25000000	516	528	524	12900000000	13200000000	13100000000	1.30667e+10
Lr-32	2		2	HIGH	25ICH	PMA	2000	25000000	25000000	25000000	460	492	466	11500000000	12300000000	11650000000	1.18167e+10
Lr-32	3		2	HIGH	25ICH	PMA	2000	25000000	25000000	25000000	489	499	486	12225000000	12475000000	12150000000	1.22833e+10
Lr-32	1		2	HIGH	30ICH	PMA	2000	5000000	5000000	5000000	476	462	481	2380000000	2310000000	2405000000	2365000000
Lr-32	2		2	HIGH	30ICH	PMA	2000	5000000	5000000	5000000	495	511	490	2475000000	2555000000	2450000000	2.49333e+09
Lr-32	3		2	HIGH	30ICH	PMA	2000	5000000	5000000	5000000	451	466	463	2255000000	2330000000	2315000000	2300000000
Lr-32	1		2	HIGH	4C	EMA	2000	50000000	50000000	50000000	1432	1454	1456	71600000000	72700000000	72800000000	7.23667e+10
Lr-32	2		2	HIGH	4C	EMA	2000	50000000	50000000	50000000	1457	1434	1442	72850000000	71700000000	72100000000	7.22167e+10
Lr-32	3		2	HIGH	4C	EMA	2000	50000000	50000000	50000000	1400	1414	1403	70000000000	70700000000	70150000000	7.02833e+10
Lr-32	1		2	HIGH	25ICH	EMA	2000	50000000	50000000	50000000	594	613	610	29700000000	30650000000	30500000000	3.02833e+10
Lr-32	2		2	HIGH	25ICH	EMA	2000	50000000	50000000	50000000	526	523	513	26300000000	26150000000	25650000000	2.60333e+10
Lr-32	3		2	HIGH	25ICH	EMA	2000	50000000	50000000	50000000	600	602	583	30000000000	30100000000	29150000000	29750000000
Lr-32	1		2	HIGH	30ICH	EMA	2000	50000000	50000000	50000000	454	447		22700000000	22350000000		22525000000
Lr-32	2		2	HIGH	30ICH	EMA	2000	50000000	50000000	50000000	443	454		22150000000	22700000000		22425000000
Lr-32	3		2	HIGH	30ICH	EMA	2000	50000000	50000000	50000000	476	492		23800000000	24600000000		24200000000
Lr-32	1		2	HIGH	4C	No PE51	2000	250000000	250000000	250000000	1349	1384		337250000000	346000000000		341625000000
Lr-32	1		2	HIGH	25ICH	No PE51	2000	250000000	250000000	250000000	1312	1344		328000000000	336000000000		332000000000
Lr-32	1		2	HIGH	30ICH	No PE51	2000	250000000	250000000	250000000	1288	1297		322000000000	324250000000		323125000000
Lr-32	1		2	AMB	4C	PE51	2000	25000000	25000000	25000000	1778	1828	1784	44450000000	45700000000	44600000000	4.49167e+10
Lr-32	2		2	AMB	4C	PE51	2000	25000000	25000000	25000000	1848	1943	1993	46200000000	48575000000	49825000000	48200000000
Lr-32	3		2	AMB	4C	PE51	2000	25000000	25000000	25000000	1951	1893	1902	48775000000	47325000000	47550000000	4.78833e+10
Lr-32	1		2	AMB	25ICH	PE51	2000	25000000	25000000	25000000	1490	1474	1468	37250000000	36850000000	36700000000	3.69333e+10
Lr-32	2		2	AMB	25ICH	PE51	2000	25000000	25000000	25000000	1605	1580	1497	40125000000	39500000000	37425000000	3.90167e+10
Lr-32	3		2	AMB	25ICH	PE51	2000	25000000	25000000	25000000	1734	1700	1694	43350000000	42500000000	42350000000	4.27333e+10
Lr-32	1		2	AMB	30ICH	PE51	2000	25000000	25000000	25000000	1224	1051	1163	30600000000	26275000000	29075000000	28650000000
Lr-32	2		2	AMB	30ICH	PE51	2000	25000000	25000000	25000000	1027	1200	1197	25675000000	30000000000	29925000000	2.85333e+10
Lr-32	3		2	AMB	30ICH	PE51	2000	25000000	25000000	25000000	1281	1275	1308	32025000000	31875000000	32700000000	32200000000
Lr-32	1		2	AMB	4C	PMA	2000	50000000	50000000	50000000	1514	1532	1527	75700000000	76600000000	76350000000	7.62167e+10
Lr-32	2		2	AMB	4C	PMA	2000	50000000	50000000	50000000	1563	1577	1581	78150000000	78850000000	79050000000	7.86833e+10
Lr-32	3		2	AMB	4C	PMA	2000	50000000	50000000	50000000	1554	1569	1572	77700000000	78450000000	78600000000	78250000000
Lr-32	1		2	AMB	25ICH	PMA	2000	50000000	50000000	50000000	1318	1283	1301	65900000000	64150000000	65050000000	6.50333e+10
Lr-32	2		2	AMB	25ICH	PMA	2000	50000000	50000000	50000000	1521	1510	1526	76050000000	75500000000	76300000000	75950000000
Lr-32	3		2	AMB	25ICH	PMA	2000	50000000	50000000	50000000	1311	1290	1324	65550000000	64500000000	66200000000	6.54167e+10
Lr-32	1		2	AMB	30ICH	PMA	2000	50000000	50000000	50000000	1257	1117	1227	62850000000	55850000000	61350000000	6.00167e+10
Lr-32	2		2	AMB	30ICH	PMA	2000	50000000	50000000	50000000	1145	1132	1143	57250000000	56600000000	57150000000	57000000000
Lr-32	3		2	AMB	30ICH	PMA	2000	50000000	50000000	50000000	1121	1101	1137	56050000000	55050000000	56850000000	5.59833e+10
Lr-32	1		2	AMB	4C	EMA	2000	50000000	50000000	50000000	1366	1349	1374	68300000000	67450000000	68700000000	68150000000
Lr-32	2		2	AMB	4C	EMA	2000	50000000	50000000	50000000	1302	1305	1331	65100000000	65250000000	66550000000	6.56333e+10
Lr-32	3		2	AMB	4C	EMA	2000	50000000	50000000	50000000	1324	1334	1302	66200000000	66700000000	65100000000	66000000000
Lr-32	1		2	AMB	25ICH	EMA	2000	50000000	50000000	50000000	1069	1061	1042	53450000000	53050000000	52100000000	5.28667e+10
Lr-32	2		2	AMB	25ICH	EMA	2000	50000000	50000000	50000000	909	895	983	45450000000	44750000000	49150000000	46450000000
Lr-32	3		2	AMB	25ICH	EMA	2000	50000000	50000000	50000000	1101	1075	1041	55050000000	53750000000	52050000000	5.36167e+10
Lr-32	1		2	AMB	30ICH	EMA	2000	50000000	50000000	50000000	921	918	904	46050000000	45900000000	45200000000	4.57167e+10
Lr-32	2		2	AMB	30ICH	EMA	2000	50000000	50000000	50000000	912	930	922	45600000000	46500000000	46100000000	4.60667e+10
Lr-32	3		2	AMB	30ICH	EMA	2000	50000000	50000000	50000000	893	915	900	44650000000	45750000000	45000000000	4.51333e+10
Lr-32	1		2	AMB	4C	No PE51	2000	250000000	250000000	250000000	1397	1318	1388	349250000000	329500000000	347000000000	3.41917e+11
Lr-32	1		2	AMB	25ICH	No PE51	2000	250000000	250000000	250000000	1367	1403	1383	341750000000	350750000000	345750000000	3.46083e+11
Lr-32	1		2	AMB	30ICH	No PE51	2000	250000000	250000000	250000000	1314	1310	1288	328500000000	327500000000	322000000000	326000000000
La-14	1		2	HIGH	4C	PE51	2000	250000000	250000000	250000000	326	324	321	81500000000	81000000000	80250000000	8.09167e+10
La-14	2		2	HIGH	4C	PE51	2000	250000000	250000000	250000000	345	349	344	86250000000	87250000000	86000000000	86500000000
La-14	3		2	HIGH	4C	PE51	2000	250000000	250000000	250000000	352	349	339	88000000000	87250000000	84750000000	8.66667e+10
La-14	1		2	HIGH	25ICH	PE51	2000	250000000	250000000	250000000	292	297	293	73000000000	74250000000	73250000000	73500000000
La-14	2		2	HIGH	25ICH	PE51	2000	250000000	250000000	250000000	393	376	381	98250000000	94000000000	95250000000	9.58333e+10
La-14	3		2	HIGH	25ICH	PE51	2000	250000000	250000000	250000000	434	418	405	108500000000	104500000000	101250000000	104750000000
La-14	1		2	HIGH	30ICH	PE51	2000	50000000	50000000	50000000	2235	2181	2198	111750000000	109050000000	109900000000	1.10233e+11
La-14	2		2	HIGH	30ICH	PE51	2000	50000000	50000000	50000000	2283	2297	2197	114150000000	114850000000	109850000000	112950000000
La-14	3		2	HIGH	30ICH	PE51	2000	50000000	50000000	50000000	2274	2204	2178	113700000000	110200000000	108900000000	1.10933e+11
La-14	1		2	HIGH	4C	PMA	2000	250000000	250000000	250000000	1032	1041	1028	258000000000	260250000000	257000000000	2.58417e+11
La-14	2		2	HIGH	4C	PMA	2000	250000000	250000000	250000000	1063	1085	1063	265750000000	271250000000	265750000000	2.67583e+11
La-14	3		2	HIGH	4C	PMA	2000	250000000	250000000	250000000	970	992	998	242500000000	248000000000	249500000000	2.46667e+11
La-14	1		2	HIGH	25ICH	PMA	2000	250000000	250000000	250000000	1025	1029	1048	256250000000	257250000000	262000000000	258500000000
La-14	2		2	HIGH	25ICH	PMA	2000	250000000	250000000	250000000	978	969	974	244500000000	242250000000	243500000000	2.43417e+11
La-14	3		2	HIGH	25ICH	PMA	2000	250000000	250000000	250000000	964	974	977	241000000000	243500000000	244250000000	2.42917e+11
La-14	1		2	HIGH	30ICH	PMA	2000	250000000	250000000	250000000	830	819	781	207500000000	204750000000	195250000000	202500000000
La-14	2		2	HIGH	30ICH	PMA	2000	250000000	250000000	250000000	828	829	811	207000000000	207250000000	202750000000	2.05667e+11
La-14	3		2	HIGH	30ICH	PMA	2000	250000000	250000000	250000000	754	753	747	188500000000	188250000000	186750000000	1.87833e+11
La-14	1		2	HIGH	4C	EMA	2000	250000000	250000000	250000000	304	302	306	76000000000	75500000000	76500000000	76000000000
La-14	2		2	HIGH	4C	EMA	2000	250000000	250000000	250000000	319	326	323	79750000000	81500000000	80750000000	8.06667e+10
La-14	3		2	HIGH	4C	EMA	2000	250000000	250000000	250000000	272	270	282	68000000000	67500000000	70500000000	6.86667e+10
La-14	1		2	HIGH	25ICH	EMA	2000	250000000	250000000	250000000	337	327	321	84250000000	81750000000	80250000000	8.20833e+10
La-14	2		2	HIGH	25ICH	EMA	2000	250000000	250000000	250000000	364	341	343	91000000000	85250000000	85750000000	8.73333e+10
La-14	3		2	HIGH	25ICH	EMA	2000	250000000	250000000	250000000	337	342	326	84250000000	85500000000	81500000000	83750000000
La-14	1		2	HIGH	30ICH	EMA	2000	250000000	250000000	250000000	270	253	254	67500000000	63250000000	63500000000	64750000000
La-14	2		2	HIGH	30ICH	EMA	2000	250000000	250000000	250000000	267	262	261	66750000000	65500000000	65250000000	6.58333e+10
La-14	3		2	HIGH	30ICH	EMA	2000	250000000	250000000	250000000	269	267	276	67250000000	66750000000	69000000000	6.76667e+10
La-14	1		2	HIGH	4C	No PE51	2000	500000000	500000000	500000000	1068	1082	1072	534000000000	541000000000	536000000000	537000000000
La-14	1		2	HIGH	25ICH	No PE51	2000	500000000	500000000	500000000	1071	1074	1078	535500000000	537000000000	539000000000	5.37167e+11
La-14	1		2	HIGH	30ICH	No PE51	2000	500000000	500000000	500000000	1062	1054	1037	531000000000	527000000000	518500000000	525500000000
La-14	1		2	AMB	4C	PE51	2000	250000000	250000000	250000000	194	169	161	48500000000	42250000000	40250000000	4.36667e+10
La-14	2		2	AMB	4C	PE51	2000	250000000	250000000	250000000	318	316	284	79500000000	79000000000	71000000000	76500000000
La-14	3		2	AMB	4C	PE51	2000	250000000	250000000	250000000	221	215	195	55250000000	53750000000	48750000000	5.25833e+10
La-14	1		2	AMB	25ICH	PE51	2000	250000000	250000000	250000000	162	172	174	40500000000	43000000000	43500000000	4.23333e+10
La-14	2		2	AMB	25ICH	PE51	2000	250000000	250000000	250000000	175	182	184	43750000000	45500000000	46000000000	4.50833e+10
La-14	3		2	AMB	25ICH	PE51	2000	250000000	250000000	250000000	185	177	183	46250000000	44250000000	45750000000	4.54167e+10
La-14	1		2	AMB	30ICH	PE51	2000	50000000	50000000	50000000	1654	1696	1639	82700000000	84800000000	81950000000	83150000000
La-14	2		2	AMB	30ICH	PE51	2000	50000000	50000000	50000000	1889	1858	1818	94450000000	92900000000	90900000000	92750000000
La-14	3		2	AMB	30ICH	PE51	2000	50000000	50000000	50000000	1681	1631	1647	84050000000	81550000000	82350000000	82650000000
La-14	1		2	AMB	4C	PMA	2000	250000000	250000000	250000000	769	733	776	192250000000	183250000000	194000000000	1.89833e+11
La-14	2		2	AMB	4C	PMA	2000	250000000	250000000	250000000	1013	995	962	253250000000	248750000000	240500000000	247500000000
La-14	3		2	AMB	4C	PMA	2000	250000000	250000000	250000000	836	848	809	209000000000	212000000000	202250000000	207750000000
La-14	1		2	AMB	25ICH	PMA	2000	250000000	250000000	250000000	783	776	776	195750000000	194000000000	194000000000	1.94583e+11
La-14	2		2	AMB	25ICH	PMA	2000	250000000	250000000	250000000	712	732	724	178000000000	183000000000	181000000000	1.80667e+11
La-14	3		2	AMB	25ICH	PMA	2000	250000000	250000000	250000000	699	721	670	174750000000	180250000000	167500000000	1.74167e+11
La-14	1		2	AMB	30ICH	PMA	2000	250000000	250000000	250000000	671	650	630	167750000000	162500000000	157500000000	1.62583e+11
La-14	2		2	AMB	30ICH	PMA	2000	250000000	250000000	250000000	610	617	583	152500000000	154250000000	145750000000	1.50833e+11
La-14	3		2	AMB	30ICH	PMA	2000	250000000	250000000	250000000	622	611	537	155500000000	152750000000	134250000000	147500000000
La-14	1		2	AMB	4C	EMA	2000	250000000	250000000	250000000	257	234	237	64250000000	58500000000	59250000000	6.06667e+10
La-14	2		2	AMB	4C	EMA	2000	250000000	250000000	250000000	396	350	324	99000000000	87500000000	81000000000	8.91667e+10
La-14	3		2	AMB	4C	EMA	2000	250000000	250000000	250000000	189	185	186	47250000000	46250000000	46500000000	4.66667e+10
La-14	1		2	AMB	25ICH	EMA	2000	250000000	250000000	250000000	201	214	211	50250000000	53500000000	52750000000	5.21667e+10
La-14	2		2	AMB	25ICH	EMA	2000	250000000	250000000	250000000	227	232	240	56750000000	58000000000	60000000000	58250000000
La-14	3		2	AMB	25ICH	EMA	2000	250000000	250000000	250000000	177	181	176	44250000000	45250000000	44000000000	44500000000
La-14	1		2	AMB	30ICH	EMA	2000	50000000	50000000	50000000	1804	2015	2420	90200000000	100750000000	121000000000	1.03983e+11
La-14	2		2	AMB	30ICH	EMA	2000	50000000	50000000	50000000	1661	2196	2155	83050000000	109800000000	107750000000	100200000000
La-14	3		2	AMB	30ICH	EMA	2000	50000000	50000000	50000000	1749	1922	2051	87450000000	96100000000	102550000000	9.53667e+10
La-14	1		2	AMB	4C	No PE51	2000	500000000	500000000	500000000	851	887	907	425500000000	443500000000	453500000000	4.40833e+11
La-14	1		2	AMB	25ICH	No PE51	2000	500000000	500000000	500000000	795	871	930	397500000000	435500000000	465000000000	4.32667e+11
La-14	1		2	AMB	30ICH	No PE51	2000	500000000	500000000	500000000	727	780	860	363500000000	390000000000	430000000000	394500000000
Bi-07	1		3	HIGH	4C	PE51	2000	50000000	50000000	50000000	1534	1548	1418	76700000000	77400000000	70900000000	75000000000
Bi-07	2		3	HIGH	4C	PE51	2000	50000000	50000000	50000000	1494	1543		74700000000	77150000000		75925000000
Bi-07	3		3	HIGH	4C	PE51	2000	50000000	50000000	50000000	1526	1609	1621	76300000000	80450000000	81050000000	7.92667e+10
Bi-07	1		3	HIGH	25ICH	PE51	2000	25000000	25000000	25000000	938	931	969	23450000000	23275000000	24225000000	23650000000
Bi-07	2		3	HIGH	25ICH	PE51	2000	25000000	25000000	25000000	719		689	17975000000		17225000000	17600000000
Bi-07	3		3	HIGH	25ICH	PE51	2000	25000000	25000000	25000000	845	845	843	21125000000	21125000000	21075000000	2.11083e+10
Bi-07	1		3	HIGH	30ICH	PE51	2000	5000000	5000000	5000000	1405	1388	1441	7025000000	6940000000	7205000000	7.05667e+09
Bi-07	2		3	HIGH	30ICH	PE51	2000	5000000	5000000	5000000	1495	1549	1654	7475000000	7745000000	8270000000	7830000000
Bi-07	3		3	HIGH	30ICH	PE51	2000	5000000	5000000	5000000	1172	1211	1228	5860000000	6055000000	6140000000	6.01833e+09
Bi-07	1		3	HIGH	4C	PMA	2000	50000000	50000000	50000000	1838	1929	1897	91900000000	96450000000	94850000000	94400000000
Bi-07	2		3	HIGH	4C	PMA	2000	50000000	50000000	50000000	1712	1858	1774	85600000000	92900000000	88700000000	8.90667e+10
Bi-07	3		3	HIGH	4C	PMA	2000	50000000	50000000	50000000	1791	1755	1876	89550000000	87750000000	93800000000	9.03667e+10
Bi-07	1		3	HIGH	25ICH	PMA	2000	25000000	25000000	25000000	1112	1076	1054	27800000000	26900000000	26350000000	2.70167e+10
Bi-07	2		3	HIGH	25ICH	PMA	2000	25000000	25000000	25000000	867	859	847	21675000000	21475000000	21175000000	2.14417e+10
Bi-07	3		3	HIGH	25ICH	PMA	2000	25000000	25000000	25000000	908	863	890	22700000000	21575000000	22250000000	22175000000
Bi-07	1		3	HIGH	30ICH	PMA	2000	5000000	5000000	5000000	1507	1453	1543	7535000000	7265000000	7715000000	7505000000
Bi-07	2		3	HIGH	30ICH	PMA	2000	5000000	5000000	5000000	1661	1605	1613	8305000000	8025000000	8065000000	8.13167e+09
Bi-07	3		3	HIGH	30ICH	PMA	2000	5000000	5000000	5000000		1376	1399		6880000000	6995000000	6937500000
Bi-07	1		3	HIGH	4C	EMA	2000	250000000	250000000	250000000	409	433	422	102250000000	108250000000	105500000000	1.05333e+11
Bi-07	2		3	HIGH	4C	EMA	2000	250000000	250000000	250000000	371	378	362	92750000000	94500000000	90500000000	9.25833e+10
Bi-07	3		3	HIGH	4C	EMA	2000	250000000	250000000	250000000	364		368	91000000000		92000000000	91500000000
Bi-07	1		3	HIGH	25ICH	EMA	2000	50000000	50000000	50000000	1893	1747	1737	94650000000	87350000000	86850000000	8.96167e+10
Bi-07	2		3	HIGH	25ICH	EMA	2000	50000000	50000000	50000000	1872	1865	1971	93600000000	93250000000	98550000000	9.51333e+10
Bi-07	3		3	HIGH	25ICH	EMA	2000	50000000	50000000	50000000	1952	1942	1969	97600000000	97100000000	98450000000	9.77167e+10
Bi-07	1		3	HIGH	30ICH	EMA	2000	50000000	50000000	50000000	1809	1746	1887	90450000000	87300000000	94350000000	90700000000
Bi-07	2		3	HIGH	30ICH	EMA	2000	50000000	50000000	50000000	1737	1756	1829	86850000000	87800000000	91450000000	88700000000
Bi-07	3		3	HIGH	30ICH	EMA	2000	50000000	50000000	50000000	1730	1847	1955	86500000000	92350000000	97750000000	92200000000
Bi-07	1		3	HIGH	4C	No PE51	2000	250000000	250000000	250000000	639	647		159750000000	161750000000		160750000000
Bi-07	1		3	HIGH	25ICH	No PE51	2000	250000000	250000000	250000000	661	656	663	165250000000	164000000000	165750000000	165000000000
Bi-07	1		3	HIGH	30ICH	No PE51	2000	250000000	250000000	250000000	655	645	651	163750000000	161250000000	162750000000	1.62583e+11
Bi-07	1		3	AMB	4C	PE51	2000	50000000	50000000	50000000	1735	1656	1719	86750000000	82800000000	85950000000	8.51667e+10
Bi-07	2		3	AMB	4C	PE51	2000	50000000	50000000	50000000	1621	1452	1490	81050000000	72600000000	74500000000	76050000000
Bi-07	3		3	AMB	4C	PE51	2000	50000000	50000000	50000000	1583	1475	1506	79150000000	73750000000	75300000000	7.60667e+10
Bi-07	1		3	AMB	25ICH	PE51	2000	50000000	50000000	50000000	1318	1302	1319	65900000000	65100000000	65950000000	65650000000
Bi-07	2		3	AMB	25ICH	PE51	2000	50000000	50000000	50000000	1351	1335	1426	67550000000	66750000000	71300000000	6.85333e+10
Bi-07	3		3	AMB	25ICH	PE51	2000	50000000	50000000	50000000	1190	1278	1313	59500000000	63900000000	65650000000	6.30167e+10
Bi-07	1		3	AMB	30ICH	PE51	2000	50000000	50000000	50000000	972	1004	1006	48600000000	50200000000	50300000000	49700000000
Bi-07	2		3	AMB	30ICH	PE51	2000	50000000	50000000	50000000	1030	1032	1033	51500000000	51600000000	51650000000	5.15833e+10
Bi-07	3		3	AMB	30ICH	PE51	2000	50000000	50000000	50000000	1132	1145	1098	56600000000	57250000000	54900000000	56250000000
Bi-07	1		3	AMB	4C	PMA	2000	50000000	50000000	50000000	1927	1641	1717	96350000000	82050000000	85850000000	8.80833e+10
Bi-07	2		3	AMB	4C	PMA	2000	50000000	50000000	50000000	1777	1492	1591	88850000000	74600000000	79550000000	81000000000
Bi-07	3		3	AMB	4C	PMA	2000	50000000	50000000	50000000	1774	1560	1577	88700000000	78000000000	78850000000	81850000000
Bi-07	1		3	AMB	25ICH	PMA	2000	50000000	50000000	50000000	1482	1505	1557	74100000000	75250000000	77850000000	7.57333e+10
Bi-07	2		3	AMB	25ICH	PMA	2000	50000000	50000000	50000000	1452	1435	1434	72600000000	71750000000	71700000000	7.20167e+10
Bi-07	3		3	AMB	25ICH	PMA	2000	50000000	50000000	50000000	1330	1378	1502	66500000000	68900000000	75100000000	7.01667e+10
Bi-07	1		3	AMB	30ICH	PMA	2000	50000000	50000000	50000000	1089	1112	1097	54450000000	55600000000	54850000000	5.49667e+10
Bi-07	2		3	AMB	30ICH	PMA	2000	50000000	50000000	50000000	1089	1140	1116	54450000000	57000000000	55800000000	55750000000
Bi-07	3		3	AMB	30ICH	PMA	2000	50000000	50000000	50000000	1285	1320	1267	64250000000	66000000000	63350000000	6.45333e+10
Bi-07	1		3	AMB	4C	EMA	2000	250000000	250000000	250000000	390	361	368	97500000000	90250000000	92000000000	93250000000
Bi-07	2		3	AMB	4C	EMA	2000	250000000	250000000	250000000	425	401	388	106250000000	100250000000	97000000000	1.01167e+11
Bi-07	3		3	AMB	4C	EMA	2000	250000000	250000000	250000000	360	376	394	90000000000	94000000000	98500000000	9.41667e+10
Bi-07	1		3	AMB	25ICH	EMA	2000	250000000	250000000	250000000	311	315	334	77750000000	78750000000	83500000000	80000000000
Bi-07	2		3	AMB	25ICH	EMA	2000	250000000	250000000	250000000	367	374	364	91750000000	93500000000	91000000000	9.20833e+10
Bi-07	3		3	AMB	25ICH	EMA	2000	250000000	250000000	250000000	316	315	315	79000000000	78750000000	78750000000	7.88333e+10
Bi-07	1		3	AMB	30ICH	EMA	2000	250000000	250000000	250000000	304	300	319	76000000000	75000000000	79750000000	7.69167e+10
Bi-07	2		3	AMB	30ICH	EMA	2000	250000000	250000000	250000000	257	261	278	64250000000	65250000000	69500000000	6.63333e+10
Bi-07	3		3	AMB	30ICH	EMA	2000	250000000	250000000	250000000	271	268	303	67750000000	67000000000	75750000000	7.01667e+10
Bi-07	1		3	AMB	4C	No PE51	2000	250000000	250000000	250000000	608	624	671	152000000000	156000000000	167750000000	1.58583e+11
Bi-07	1		3	AMB	25ICH	No PE51	2000	250000000	250000000	250000000	572	605	624	143000000000	151250000000	156000000000	1.50083e+11
Bi-07	1		3	AMB	30ICH	No PE51	2000	250000000	250000000	250000000	553	589	615	138250000000	147250000000	153750000000	1.46417e+11
BL-04	1		3	HIGH	4C	PE51	3000	50000000	50000000	50000000		1527	1532		76350000000	76600000000	76475000000
BL-04	2		3	HIGH	4C	PE51	3000	50000000	50000000	50000000	1398	1398	1417	69900000000	69900000000	70850000000	7.02167e+10
BL-04	3		3	HIGH	4C	PE51	3000	50000000	50000000	50000000	1503	1544	1564	75150000000	77200000000	78200000000	76850000000
BL-04	1		3	HIGH	25ICH	PE51	3000	25000000	25000000	25000000	1790	1837	1809	44750000000	45925000000	45225000000	45300000000
BL-04	2		3	HIGH	25ICH	PE51	3000	25000000	25000000	25000000	1807		1821	45175000000		45525000000	45350000000
BL-04	3		3	HIGH	25ICH	PE51	3000	25000000	25000000	25000000	1823		1796	45575000000		44900000000	45237500000
BL-04	1		3	HIGH	30ICH	PE51	3000	25000000	25000000	25000000	719	728	719	17975000000	18200000000	17975000000	18050000000
BL-04	2		3	HIGH	30ICH	PE51	3000	25000000	25000000	25000000	734	746	780	18350000000	18650000000	19500000000	1.88333e+10
BL-04	3		3	HIGH	30ICH	PE51	3000	25000000	25000000	25000000	648	658	671	16200000000	16450000000	16775000000	16475000000
BL-04	1		3	HIGH	4C	PMA	3000	50000000	50000000	50000000		2071	2083	0	103550000000	104150000000	6.92333e+10
BL-04	2		3	HIGH	4C	PMA	3000	50000000	50000000	50000000	2109	2195	2209	105450000000	109750000000	110450000000	108550000000
BL-04	3		3	HIGH	4C	PMA	3000	50000000	50000000	50000000		2062	2057	0	103100000000	102850000000	68650000000
BL-04	1		3	HIGH	25ICH	PMA	3000	50000000	50000000	50000000	1229	1196	1214	61450000000	59800000000	60700000000	60650000000
BL-04	2		3	HIGH	25ICH	PMA	3000	50000000	50000000	50000000	1172	1193	1181	58600000000	59650000000	59050000000	59100000000
BL-04	3		3	HIGH	25ICH	PMA	3000	50000000	50000000	50000000	1376	1361	1358	68800000000	68050000000	67900000000	68250000000
BL-04	1		3	HIGH	30ICH	PMA	3000	25000000	25000000	25000000	1290	1280	1291	32250000000	32000000000	32275000000	32175000000
BL-04	2		3	HIGH	30ICH	PMA	3000	25000000	25000000	25000000	1317	1314	1310	32925000000	32850000000	32750000000	3.28417e+10
BL-04	3		3	HIGH	30ICH	PMA	3000	25000000	25000000	25000000	1092	1075	1108	27300000000	26875000000	27700000000	2.72917e+10
BL-04	1		3	HIGH	4C	EMA	3000	250000000	250000000	250000000	333	349	358	83250000000	87250000000	89500000000	8.66667e+10
BL-04	2		3	HIGH	4C	EMA	3000	250000000	250000000	250000000	371	357	360	92750000000	89250000000	90000000000	9.06667e+10
BL-04	3		3	HIGH	4C	EMA	3000	250000000	250000000	250000000	329	329	319	82250000000	82250000000	79750000000	8.14167e+10
BL-04	1		3	HIGH	25ICH	EMA	3000	250000000	250000000	250000000	126	134	126	31500000000	33500000000	31500000000	3.21667e+10
BL-04	2		3	HIGH	25ICH	EMA	3000	250000000	250000000	250000000	135	128	135	33750000000	32000000000	33750000000	3.31667e+10
BL-04	3		3	HIGH	25ICH	EMA	3000	250000000	250000000	250000000		131	130		32750000000	32500000000	32625000000
BL-04	1		3	HIGH	30ICH	EMA	3000	50000000	50000000	50000000	1256	1311	1361	62800000000	65550000000	68050000000	6.54667e+10
BL-04	2		3	HIGH	30ICH	EMA	3000	50000000	50000000	50000000	1362	1362	1392	68100000000	68100000000	69600000000	68600000000
BL-04	3		3	HIGH	30ICH	EMA	3000	50000000	50000000	50000000	1241	1308	1345	62050000000	65400000000	67250000000	64900000000
BL-04	1		3	HIGH	4C	No PE51	3000	250000000	250000000	250000000	1461	1453	1374	365250000000	363250000000	343500000000	3.57333e+11
BL-04	1		3	HIGH	25ICH	No PE51	3000	250000000	250000000	250000000	1219	1228	1189	304750000000	307000000000	297250000000	303000000000
BL-04	1		3	HIGH	30ICH	No PE51	3000	250000000	250000000	250000000	1136	1201	1233	284000000000	300250000000	308250000000	297500000000
BL-04	1		3	AMB	4C	PE51	3000	50000000	50000000	50000000	1992	1907	1940	99600000000	95350000000	97000000000	9.73167e+10
BL-04	2		3	AMB	4C	PE51	3000	50000000	50000000	50000000	1868		1834	93400000000		91700000000	92550000000
BL-04	3		3	AMB	4C	PE51	3000	50000000	50000000	50000000	1737	1704	1778	86850000000	85200000000	88900000000	8.69833e+10
BL-04	1		3	AMB	25ICH	PE51	3000	50000000	50000000	50000000	1626	1686	1661	81300000000	84300000000	83050000000	8.28833e+10
BL-04	2		3	AMB	25ICH	PE51	3000	50000000	50000000	50000000	1536	1612	1542	76800000000	80600000000	77100000000	7.81667e+10
BL-04	3		3	AMB	25ICH	PE51	3000	50000000	50000000	50000000	1747	1718	1756	87350000000	85900000000	87800000000	8.70167e+10
BL-04	1		3	AMB	30ICH	PE51	3000	50000000	50000000	50000000	1397	1437	1394	69850000000	71850000000	69700000000	7.04667e+10
BL-04	2		3	AMB	30ICH	PE51	3000	50000000	50000000	50000000	1606	1620		80300000000	81000000000		80650000000
BL-04	3		3	AMB	30ICH	PE51	3000	50000000	50000000	50000000	1341	1389	1305	67050000000	69450000000	65250000000	67250000000
BL-04	1		3	AMB	4C	PMA	3000	250000000	250000000	250000000	405		396	101250000000		99000000000	100125000000
BL-04	2		3	AMB	4C	PMA	3000	250000000	250000000	250000000	431	420	409	107750000000	105000000000	102250000000	105000000000
BL-04	3		3	AMB	4C	PMA	3000	250000000	250000000	250000000	411	403	401	102750000000	100750000000	100250000000	101250000000
BL-04	1		3	AMB	25ICH	PMA	3000	250000000	250000000	250000000	489	486	497	122250000000	121500000000	124250000000	1.22667e+11
BL-04	2		3	AMB	25ICH	PMA	3000	250000000	250000000	250000000	425	425	422	106250000000	106250000000	105500000000	106000000000
BL-04	3		3	AMB	25ICH	PMA	3000	250000000	250000000	250000000	471	467	466	117750000000	116750000000	116500000000	117000000000
BL-04	1		3	AMB	30ICH	PMA	3000	250000000	250000000	250000000	372	379		93000000000	94750000000		93875000000
BL-04	2		3	AMB	30ICH	PMA	3000	250000000	250000000	250000000	361	372		90250000000	93000000000		91625000000
BL-04	3		3	AMB	30ICH	PMA	3000	250000000	250000000	250000000	338	337	334	84500000000	84250000000	83500000000	8.40833e+10
BL-04	1		3	AMB	4C	EMA	3000	250000000	250000000	250000000	496	473	489	124000000000	118250000000	122250000000	121500000000
BL-04	2		3	AMB	4C	EMA	3000	250000000	250000000	250000000	452		437	113000000000		109250000000	111125000000
BL-04	3		3	AMB	4C	EMA	3000	250000000	250000000	250000000	457	444	498	114250000000	111000000000	124500000000	1.16583e+11
BL-04	1		3	AMB	25ICH	EMA	3000	250000000	250000000	250000000	452	444	437	113000000000	111000000000	109250000000	1.11083e+11
BL-04	2		3	AMB	25ICH	EMA	3000	250000000	250000000	250000000	404	400	389	101000000000	100000000000	97250000000	9.94167e+10
BL-04	3		3	AMB	25ICH	EMA	3000	250000000	250000000	250000000	426	430	411	106500000000	107500000000	102750000000	1.05583e+11
BL-04	1		3	AMB	30ICH	EMA	3000	250000000	250000000	250000000	342	330	348	85500000000	82500000000	87000000000	85000000000
BL-04	2		3	AMB	30ICH	EMA	3000	250000000	250000000	250000000	354	357	351	88500000000	89250000000	87750000000	88500000000
BL-04	3		3	AMB	30ICH	EMA	3000	250000000	250000000	250000000	319	329	320	79750000000	82250000000	80000000000	8.06667e+10
BL-04	1		3	AMB	4C	No PE51	3000	250000000	250000000	250000000	1526	1543	1528	381500000000	385750000000	382000000000	3.83083e+11
BL-04	1		3	AMB	25ICH	No PE51	3000	250000000	250000000	250000000	1383	1360	1436	345750000000	340000000000	359000000000	348250000000
BL-04	1		3	AMB	30ICH	No PE51	3000	250000000	250000000	250000000	1337	1341	1370	334250000000	335250000000	342500000000	3.37333e+11
Lr-32	1		3	HIGH	4C	PE51	2000	25000000	25000000	25000000	1219	1128	1125	30475000000	28200000000	28125000000	2.89333e+10
Lr-32	2		3	HIGH	4C	PE51	2000	25000000	25000000	25000000	1286	1245	1251	32150000000	31125000000	31275000000	3.15167e+10
Lr-32	3		3	HIGH	4C	PE51	2000	25000000	25000000	25000000	1250	1221	1216	31250000000	30525000000	30400000000	30725000000
Lr-32	1		3	HIGH	25ICH	PE51	2000	5000000	5000000	5000000	337	351	326	1685000000	1755000000	1630000000	1690000000
Lr-32	2		3	HIGH	25ICH	PE51	2000	5000000	5000000	5000000	326	323	330	1630000000	1615000000	1650000000	1.63167e+09
Lr-32	3		3	HIGH	25ICH	PE51	2000	5000000	5000000	5000000	324	330	325	1620000000	1650000000	1625000000	1.63167e+09
Lr-32	1		3	HIGH	30ICH	PE51	2000	5000000	5000000	5000000	141	148	140	705000000	740000000	700000000	715000000
Lr-32	2		3	HIGH	30ICH	PE51	2000	5000000	5000000	5000000		147	151		735000000	755000000	745000000
Lr-32	3		3	HIGH	30ICH	PE51	2000	5000000	5000000	5000000	144	131	143	720000000	655000000	715000000	6.96667e+08
Lr-32	1		3	HIGH	4C	PMA	2000	50000000	50000000	50000000	1185	1170	1134	59250000000	58500000000	56700000000	58150000000
Lr-32	2		3	HIGH	4C	PMA	2000	50000000	50000000	50000000	1149	1126	1130	57450000000	56300000000	56500000000	56750000000
Lr-32	3		3	HIGH	4C	PMA	2000	50000000	50000000	50000000	1196	1186	1183	59800000000	59300000000	59150000000	5.94167e+10
Lr-32	1		3	HIGH	25ICH	PMA	2000	25000000	25000000	25000000	203	207	216	5075000000	5175000000	5400000000	5.21667e+09
Lr-32	2		3	HIGH	25ICH	PMA	2000	25000000	25000000	25000000	192	212	213	4800000000	5300000000	5325000000	5.14167e+09
Lr-32	3		3	HIGH	25ICH	PMA	2000	25000000	25000000	25000000	192	190	193	4800000000	4750000000	4825000000	4.79167e+09
Lr-32	1		3	HIGH	30ICH	PMA	2000	5000000	5000000	5000000	221	213	213	1105000000	1065000000	1065000000	1.07833e+09
Lr-32	2		3	HIGH	30ICH	PMA	2000	5000000	5000000	5000000	241	229	243	1205000000	1145000000	1215000000	1.18833e+09
Lr-32	3		3	HIGH	30ICH	PMA	2000	5000000	5000000	5000000		235	243		1175000000	1215000000	1195000000
Lr-32	1		3	HIGH	4C	EMA	2000	50000000	50000000	50000000	1042	1069	992	52100000000	53450000000	49600000000	5.17167e+10
Lr-32	2		3	HIGH	4C	EMA	2000	50000000	50000000	50000000	1002	966	923	50100000000	48300000000	46150000000	4.81833e+10
Lr-32	3		3	HIGH	4C	EMA	2000	50000000	50000000	50000000	970	1023	1020	48500000000	51150000000	51000000000	5.02167e+10
Lr-32	1		3	HIGH	25ICH	EMA	2000	50000000	50000000	50000000	338	344	347	16900000000	17200000000	17350000000	17150000000
Lr-32	2		3	HIGH	25ICH	EMA	2000	50000000	50000000	50000000	301	295	300	15050000000	14750000000	15000000000	1.49333e+10
Lr-32	3		3	HIGH	25ICH	EMA	2000	50000000	50000000	50000000	298	303	307	14900000000	15150000000	15350000000	1.51333e+10
Lr-32	1		3	HIGH	30ICH	EMA	2000	25000000	25000000	25000000	1807	1774	1872	45175000000	44350000000	46800000000	4.54417e+10
Lr-32	2		3	HIGH	30ICH	EMA	2000	25000000	25000000	25000000	1809	1875	2014	45225000000	46875000000	50350000000	4.74833e+10
Lr-32	3		3	HIGH	30ICH	EMA	2000	25000000	25000000	25000000	1561	1935	2037	39025000000	48375000000	50925000000	4.61083e+10
Lr-32	1		3	HIGH	4C	No PE51	2000	250000000	250000000	250000000	1273	1273	1270	318250000000	318250000000	317500000000	318000000000
Lr-32	1		3	HIGH	25ICH	No PE51	2000	250000000	250000000	250000000	1260	1253	1180	315000000000	313250000000	295000000000	307750000000
Lr-32	1		3	HIGH	30ICH	No PE51	2000	250000000	250000000	250000000	1220	1218	1189	305000000000	304500000000	297250000000	302250000000
Lr-32	1		3	AMB	4C	PE51	2000	25000000	25000000	25000000	1454	1504	1541	36350000000	37600000000	38525000000	3.74917e+10
Lr-32	2		3	AMB	4C	PE51	2000	25000000	25000000	25000000	1514	1509	1586	37850000000	37725000000	39650000000	3.84083e+10
Lr-32	3		3	AMB	4C	PE51	2000	25000000	25000000	25000000		1425	1469		35625000000	36725000000	36175000000
Lr-32	1		3	AMB	25ICH	PE51	2000	25000000	25000000	25000000	1273	1272	1267	31825000000	31800000000	31675000000	3.17667e+10
Lr-32	2		3	AMB	25ICH	PE51	2000	25000000	25000000	25000000	1336	1310	1300	33400000000	32750000000	32500000000	3.28833e+10
Lr-32	3		3	AMB	25ICH	PE51	2000	25000000	25000000	25000000	1301	1340		32525000000	33500000000		33012500000
Lr-32	1		3	AMB	30ICH	PE51	2000	25000000	25000000	25000000	858	871	831	21450000000	21775000000	20775000000	2.13333e+10
Lr-32	2		3	AMB	30ICH	PE51	2000	25000000	25000000	25000000	990	1006	977	24750000000	25150000000	24425000000	24775000000
Lr-32	3		3	AMB	30ICH	PE51	2000	25000000	25000000	25000000	814	796	813	20350000000	19900000000	20325000000	2.01917e+10
Lr-32	1		3	AMB	4C	PMA	2000	50000000	50000000	50000000	1572	1591	1628	78600000000	79550000000	81400000000	79850000000
Lr-32	2		3	AMB	4C	PMA	2000	50000000	50000000	50000000	1504	1554	1570	75200000000	77700000000	78500000000	7.71333e+10
Lr-32	3		3	AMB	4C	PMA	2000	50000000	50000000	50000000		1432	1442		71600000000	72100000000	71850000000
Lr-32	1		3	AMB	25ICH	PMA	2000	50000000	50000000	50000000	1605	1654	1652	80250000000	82700000000	82600000000	81850000000
Lr-32	2		3	AMB	25ICH	PMA	2000	50000000	50000000	50000000	1577	1621	1612	78850000000	81050000000	80600000000	8.01667e+10
Lr-32	3		3	AMB	25ICH	PMA	2000	50000000	50000000	50000000	1457	1488	1480	72850000000	74400000000	74000000000	73750000000
Lr-32	1		3	AMB	30ICH	PMA	2000	50000000	50000000	50000000	1357	1381	1418	67850000000	69050000000	70900000000	6.92667e+10
Lr-32	2		3	AMB	30ICH	PMA	2000	50000000	50000000	50000000	1279	1243	1287	63950000000	62150000000	64350000000	6.34833e+10
Lr-32	3		3	AMB	30ICH	PMA	2000	50000000	50000000	50000000	1024	994	1002	51200000000	49700000000	50100000000	5.03333e+10
Lr-32	1		3	AMB	4C	EMA	2000	50000000	50000000	50000000	1054	1149	1112	52700000000	57450000000	55600000000	55250000000
Lr-32	2		3	AMB	4C	EMA	2000	50000000	50000000	50000000	1090	1145	1130	54500000000	57250000000	56500000000	5.60833e+10
Lr-32	3		3	AMB	4C	EMA	2000	50000000	50000000	50000000	1030	1042	1043	51500000000	52100000000	52150000000	5.19167e+10
Lr-32	1		3	AMB	25ICH	EMA	2000	50000000	50000000	50000000	984	1015	1003	49200000000	50750000000	50150000000	5.00333e+10
Lr-32	2		3	AMB	25ICH	EMA	2000	50000000	50000000	50000000	1000	997	994	50000000000	49850000000	49700000000	49850000000
Lr-32	3		3	AMB	25ICH	EMA	2000	50000000	50000000	50000000	786	792	781	39300000000	39600000000	39050000000	3.93167e+10
Lr-32	1		3	AMB	30ICH	EMA	2000	50000000	50000000	50000000	737	740	775	36850000000	37000000000	38750000000	3.75333e+10
Lr-32	2		3	AMB	30ICH	EMA	2000	50000000	50000000	50000000	787	801	812	39350000000	40050000000	40600000000	40000000000
Lr-32	3		3	AMB	30ICH	EMA	2000	50000000	50000000	50000000	705	688	725	35250000000	34400000000	36250000000	35300000000
Lr-32	1		3	AMB	4C	No PE51	2000	250000000	250000000	250000000	1393	1425	1409	348250000000	356250000000	352250000000	352250000000
Lr-32	1		3	AMB	25ICH	No PE51	2000	250000000	250000000	250000000	1368	1335	1335	342000000000	333750000000	333750000000	336500000000
Lr-32	1		3	AMB	30ICH	No PE51	2000	250000000	250000000	250000000	1283		1272	320750000000		318000000000	319375000000
La-14	1		3	HIGH	4C	PE51	2000	250000000	250000000	250000000	332	294	300	83000000000	73500000000	75000000000	7.71667e+10
La-14	2		3	HIGH	4C	PE51	2000	250000000	250000000	250000000	338	321	294	84500000000	80250000000	73500000000	7.94167e+10
La-14	3		3	HIGH	4C	PE51	2000	250000000	250000000	250000000	280	272	266	70000000000	68000000000	66500000000	6.81667e+10
La-14	1		3	HIGH	25ICH	PE51	2000	250000000	250000000	250000000	266	227	266	66500000000	56750000000	66500000000	63250000000
La-14	2		3	HIGH	25ICH	PE51	2000	250000000	250000000	250000000		351	340		87750000000	85000000000	86375000000
La-14	3		3	HIGH	25ICH	PE51	2000	250000000	250000000	250000000		356	349		89000000000	87250000000	88125000000
La-14	1		3	HIGH	30ICH	PE51	2000	250000000	250000000	250000000	162		162	40500000000		40500000000	40500000000
La-14	2		3	HIGH	30ICH	PE51	2000	250000000	250000000	250000000	180	173	179	45000000000	43250000000	44750000000	4.43333e+10
La-14	3		3	HIGH	30ICH	PE51	2000	250000000	250000000	250000000	208	193	203	52000000000	48250000000	50750000000	5.03333e+10
La-14	1		3	HIGH	4C	PMA	2000	250000000	250000000	250000000	960	973	995	240000000000	243250000000	248750000000	244000000000
La-14	2		3	HIGH	4C	PMA	2000	250000000	250000000	250000000	1009	987	1003	252250000000	246750000000	250750000000	2.49917e+11
La-14	3		3	HIGH	4C	PMA	2000	250000000	250000000	250000000	833	837	906	208250000000	209250000000	226500000000	2.14667e+11
La-14	1		3	HIGH	25ICH	PMA	2000	250000000	250000000	250000000	876	888	906	219000000000	222000000000	226500000000	222500000000
La-14	2		3	HIGH	25ICH	PMA	2000	250000000	250000000	250000000	971	964	980	242750000000	241000000000	245000000000	2.42917e+11
La-14	3		3	HIGH	25ICH	PMA	2000	250000000	250000000	250000000	895	956	954	223750000000	239000000000	238500000000	233750000000
La-14	1		3	HIGH	30ICH	PMA	2000	250000000	250000000	250000000	737	730	743	184250000000	182500000000	185750000000	1.84167e+11
La-14	2		3	HIGH	30ICH	PMA	2000	250000000	250000000	250000000	702		687	175500000000		171750000000	173625000000
La-14	3		3	HIGH	30ICH	PMA	2000	250000000	250000000	250000000	683	706	696	170750000000	176500000000	174000000000	173750000000
La-14	1		3	HIGH	4C	EMA	2000	250000000	250000000	250000000	319	316	313	79750000000	79000000000	78250000000	79000000000
La-14	2		3	HIGH	4C	EMA	2000	250000000	250000000	250000000	316	294	306	79000000000	73500000000	76500000000	7.63333e+10
La-14	3		3	HIGH	4C	EMA	2000	250000000	250000000	250000000	226	230	239	56500000000	57500000000	59750000000	5.79167e+10
La-14	1		3	HIGH	25ICH	EMA	2000	250000000	250000000	250000000	330	333	343	82500000000	83250000000	85750000000	8.38333e+10
La-14	2		3	HIGH	25ICH	EMA	2000	250000000	250000000	250000000	357		360	89250000000		90000000000	89625000000
La-14	3		3	HIGH	25ICH	EMA	2000	250000000	250000000	250000000	361	354	361	90250000000	88500000000	90250000000	8.96667e+10
La-14	1		3	HIGH	30ICH	EMA	2000	250000000	250000000	250000000	225	234	251	56250000000	58500000000	62750000000	5.91667e+10
La-14	2		3	HIGH	30ICH	EMA	2000	250000000	250000000	250000000	199	184	205	49750000000	46000000000	51250000000	49000000000
La-14	3		3	HIGH	30ICH	EMA	2000	250000000	250000000	250000000	204	190	2328	51000000000	47500000000	582000000000	2.26833e+11
La-14	1		3	HIGH	4C	No PE51	2000	250000000	250000000	250000000	2101	2139	2143	525250000000	534750000000	535750000000	5.31917e+11
La-14	1		3	HIGH	25ICH	No PE51	2000	250000000	250000000	250000000	2099	2146	2101	524750000000	536500000000	525250000000	5.28833e+11
La-14	1		3	HIGH	30ICH	No PE51	2000	250000000	250000000	250000000	1775	2113	2040	443750000000	528250000000	510000000000	494000000000
La-14	1		3	AMB	4C	PE51	2000	250000000	250000000	250000000	209	207		52250000000	51750000000		52000000000
La-14	2		3	AMB	4C	PE51	2000	250000000	250000000	250000000	194	186		48500000000	46500000000		47500000000
La-14	3		3	AMB	4C	PE51	2000	250000000	250000000	250000000	242	246	228	60500000000	61500000000	57000000000	5.96667e+10
La-14	1		3	AMB	25ICH	PE51	2000	250000000	250000000	250000000	271	285	272	67750000000	71250000000	68000000000	69000000000
La-14	2		3	AMB	25ICH	PE51	2000	250000000	250000000	250000000	309	305	300	77250000000	76250000000	75000000000	7.61667e+10
La-14	3		3	AMB	25ICH	PE51	2000	250000000	250000000	250000000	298	305	295	74500000000	76250000000	73750000000	7.48333e+10
La-14	1		3	AMB	30ICH	PE51	2000	250000000	250000000	250000000	157	156	161	39250000000	39000000000	40250000000	39500000000
La-14	2		3	AMB	30ICH	PE51	2000	250000000	250000000	250000000	261	259	257	65250000000	64750000000	64250000000	64750000000
La-14	3		3	AMB	30ICH	PE51	2000	250000000	250000000	250000000	174	172	225	43500000000	43000000000	56250000000	4.75833e+10
La-14	1		3	AMB	4C	PMA	2000	250000000	250000000	250000000	856	849	844	214000000000	212250000000	211000000000	2.12417e+11
La-14	2		3	AMB	4C	PMA	2000	250000000	250000000	250000000	777	805	759	194250000000	201250000000	189750000000	1.95083e+11
La-14	3		3	AMB	4C	PMA	2000	250000000	250000000	250000000	896	885	883	224000000000	221250000000	220750000000	222000000000
La-14	1		3	AMB	25ICH	PMA	2000	250000000	250000000	250000000	939	892	910	234750000000	223000000000	227500000000	2.28417e+11
La-14	2		3	AMB	25ICH	PMA	2000	250000000	250000000	250000000	903	889	902	225750000000	222250000000	225500000000	224500000000
La-14	3		3	AMB	25ICH	PMA	2000	250000000	250000000	250000000	865	853	861	216250000000	213250000000	215250000000	2.14917e+11
La-14	1		3	AMB	30ICH	PMA	2000	250000000	250000000	250000000	656	660	683	164000000000	165000000000	170750000000	1.66583e+11
La-14	2		3	AMB	30ICH	PMA	2000	250000000	250000000	250000000	781	771	780	195250000000	192750000000	195000000000	1.94333e+11
La-14	3		3	AMB	30ICH	PMA	2000	250000000	250000000	250000000	641	631	622	160250000000	157750000000	155500000000	1.57833e+11
La-14	1		3	AMB	4C	EMA	2000	250000000	250000000	250000000	250	240	212	62500000000	60000000000	53000000000	58500000000
La-14	2		3	AMB	4C	EMA	2000	250000000	250000000	250000000	256	246		64000000000	61500000000		62750000000
La-14	3		3	AMB	4C	EMA	2000	250000000	250000000	250000000	237	242	251	59250000000	60500000000	62750000000	6.08333e+10
La-14	1		3	AMB	25ICH	EMA	2000	250000000	250000000	250000000	375	350	382	93750000000	87500000000	95500000000	92250000000
La-14	2		3	AMB	25ICH	EMA	2000	250000000	250000000	250000000	336	344	352	84000000000	86000000000	88000000000	86000000000
La-14	3		3	AMB	25ICH	EMA	2000	250000000	250000000	250000000	283	278	286	70750000000	69500000000	71500000000	7.05833e+10
La-14	1		3	AMB	30ICH	EMA	2000	250000000	250000000	250000000	202	198	211	50500000000	49500000000	52750000000	5.09167e+10
La-14	2		3	AMB	30ICH	EMA	2000	250000000	250000000	250000000	263	251	255	65750000000	62750000000	63750000000	6.40833e+10
La-14	3		3	AMB	30ICH	EMA	2000	250000000	250000000	250000000	196	191	194	49000000000	47750000000	48500000000	4.84167e+10
La-14	1		3	AMB	4C	No PE51	2000	500000000	500000000	500000000	914	912	937	457000000000	456000000000	468500000000	460500000000
La-14	1		3	AMB	25ICH	No PE51	2000	250000000	250000000	250000000	2075	2090	2050	518750000000	522500000000	512500000000	5.17917e+11
La-14	1		3	AMB	30ICH	No PE51	2000	250000000	250000000	250000000	2134	2113	2095	533500000000	528250000000	523750000000	528500000000
Storage Study PC Results
Strain	Replicate	Time (months)	AW	Condition	Dilution	Dilution	Dilution	PC #1	PC #2	PC #3	CFU/g #1	CFU/g #2	CFU/g #3	CFU/g Ave
Bi-07	1	0	AMB	N/A	1000000000	1000000000	1000000000		75	82		75000000000	82000000000	78500000000
Bi-07	2	0	AMB	N/A	1000000000	1000000000	1000000000	70	76	65	70000000000	76000000000	65000000000	7.03333e+10
Bi-07	3	0	AMB	N/A	1000000000	1000000000	1000000000	105	115	74	105000000000	115000000000	74000000000	98000000000
Bl-04	1	0	AMB	N/A	1000000000	1000000000	1000000000	87	105	96	87000000000	105000000000	96000000000	96000000000
Bl-04	2	0	AMB	N/A	1000000000	1000000000	1000000000	99	99	114	99000000000	99000000000	114000000000	104000000000
Bl-04	3	0	AMB	N/A	1000000000	1000000000	1000000000	106	91	99	106000000000	91000000000	99000000000	9.86667e+10
Lr-32	1	0	AMB	N/A	1000000000	1000000000	1000000000	59	60	48	59000000000	60000000000	48000000000	5.56667e+10
Lr-32	2	0	AMB	N/A	1000000000	1000000000	1000000000	45	65	64	45000000000	65000000000	64000000000	58000000000
Lr-32	3	0	AMB	N/A	1000000000	1000000000	1000000000	51	51	62	51000000000	51000000000	62000000000	5.46667e+10
La-14	1	0	AMB	N/A	1000000000	1000000000	1000000000	89	102	96	89000000000	102000000000	96000000000	9.56667e+10
La-14	2	0	AMB	N/A	1000000000	1000000000	1000000000	71	99	102	71000000000	99000000000	102000000000	9.06667e+10
La-14	3	0	AMB	N/A	1000000000	1000000000	1000000000	83	83	110	83000000000	83000000000	110000000000	92000000000
Bi-07	1	0	High	N/A	1000000000	1000000000	1000000000	83	85	78	83000000000	85000000000	78000000000	82000000000
Bi-07	2	0	High	N/A	1000000000	1000000000	1000000000	80	83	67	80000000000	83000000000	67000000000	7.66667e+10
Bi-07	3	0	High	N/A	1000000000	1000000000	1000000000	82	69	97	82000000000	69000000000	97000000000	8.26667e+10
Bl-04	1	0	High	N/A	1000000000	1000000000	1000000000	89	125	116	89000000000	125000000000	116000000000	110000000000
Bl-04	2	0	High	N/A	1000000000	1000000000	1000000000	86	102	96	86000000000	102000000000	96000000000	9.46667e+10
Bl-04	3	0	High	N/A	1000000000	1000000000	1000000000	123	110	88	123000000000	110000000000	88000000000	107000000000
Lr-32	1	0	High	N/A	1000000000	1000000000	1000000000	52	46	56	52000000000	46000000000	56000000000	5.13333e+10
Lr-32	2	0	High	N/A	1000000000	1000000000	1000000000	43	44	45	43000000000	44000000000	45000000000	44000000000
Lr-32	3	0	High	N/A	1000000000	1000000000	1000000000	47	52	38	47000000000	52000000000	38000000000	4.56667e+10
La-14	1	0	High	N/A	1000000000	1000000000	1000000000	67	60	62	67000000000	60000000000	62000000000	63000000000
La-14	2	0	High	N/A	1000000000	1000000000	1000000000	63	80	69	63000000000	80000000000	69000000000	7.06667e+10
La-14	3	0	High	N/A	1000000000	1000000000	1000000000	60	65	57	60000000000	65000000000	57000000000	6.06667e+10
Bi-07	1	1	High	4C	1000000000	1000000000	1000000000	80	73	82	80000000000	73000000000	82000000000	7.83333e+10
Bi-07	2	1	High	4C	1000000000	1000000000	1000000000	80	80	78	80000000000	80000000000	78000000000	7.93333e+10
Bi-07	3	1	High	4C	1000000000	1000000000	1000000000	76	73	99	76000000000	73000000000	99000000000	8.26667e+10
Bi-07	1	1	High	25ICH	500000000	500000000	500000000	98	140	114	49000000000	70000000000	57000000000	5.86667e+10
Bi-07	2	1	High	25ICH	500000000	500000000	500000000	118	119	115	59000000000	59500000000	57500000000	5.86667e+10
Bi-07	3	1	High	25ICH	500000000	500000000	500000000	117	115	105	58500000000	57500000000	52500000000	5.61667e+10
Bi-07	1	1	High	30ICH	500000000	500000000	500000000	66	91	76	33000000000	45500000000	38000000000	3.88333e+10
Bi-07	2	1	High	30ICH	500000000	500000000	500000000	86	89	71	43000000000	44500000000	35500000000	41000000000
Bi-07	3	1	High	30ICH	500000000	500000000	500000000	75	70	59	37500000000	35000000000	29500000000	34000000000
Bi-07	1	1	AMB	4C	1000000000	1000000000	1000000000	82	78	90	82000000000	78000000000	90000000000	8.33333e+10
Bi-07	2	1	AMB	4C	1000000000	1000000000	1000000000	90	84	73	90000000000	84000000000	73000000000	8.23333e+10
Bi-07	3	1	AMB	4C	1000000000	1000000000	1000000000	100	69	83	100000000000	69000000000	83000000000	84000000000
Bi-07	1	1	AMB	25ICH	500000000	500000000	500000000	122	134	142	61000000000	67000000000	71000000000	6.63333e+10
Bi-07	2	1	AMB	25ICH	500000000	500000000	500000000	152	134	129	76000000000	67000000000	64500000000	6.91667e+10
Bi-07	3	1	AMB	25ICH	500000000	500000000	500000000	132	129	142	66000000000	64500000000	71000000000	6.71667e+10
Bi-07	1	1	AMB	30ICH	500000000	500000000	500000000	132	129	109	66000000000	64500000000	54500000000	6.16667e+10
Bi-07	2	1	AMB	30ICH	500000000	500000000	500000000	143	119	118	71500000000	59500000000	59000000000	6.33333e+10
Bi-07	3	1	AMB	30ICH	500000000	500000000	500000000	123	113	112	61500000000	56500000000	56000000000	58000000000
Bl-04	1	1	High	4C	1000000000	1000000000	1000000000	104	106	110	104000000000	106000000000	110000000000	1.06667e+11
Bl-04	2	1	High	4C	1000000000	1000000000	1000000000	94	92	89	94000000000	92000000000	89000000000	9.16667e+10
Bl-04	3	1	High	4C	1000000000	1000000000	1000000000	97	97	83	97000000000	97000000000	83000000000	9.23333e+10
Bl-04	1	1	High	25ICH	1000000000	1000000000	1000000000	81	95	79	81000000000	95000000000	79000000000	85000000000
Bl-04	2	1	High	25ICH	1000000000	1000000000	1000000000	80	70	97	80000000000	70000000000	97000000000	8.23333e+10
Bl-04	3	1	High	25ICH	1000000000	1000000000	1000000000	71	97	78	71000000000	97000000000	78000000000	82000000000
Bl-04	1	1	High	30ICH	1000000000	1000000000	1000000000	56	64	58	56000000000	64000000000	58000000000	5.93333e+10
Bl-04	2	1	High	30ICH	1000000000	1000000000	1000000000	58	52	59	58000000000	52000000000	59000000000	5.63333e+10
Bl-04	3	1	High	30ICH	1000000000	1000000000	1000000000	64	61	54	64000000000	61000000000	54000000000	5.96667e+10
Bl-04	1	1	AMB	4C	1000000000	1000000000	1000000000	87	94	70	87000000000	94000000000	70000000000	8.36667e+10
Bl-04	2	1	AMB	4C	1000000000	1000000000	1000000000	90	86	88	90000000000	86000000000	88000000000	88000000000
Bl-04	3	1	AMB	4C	1000000000	1000000000	1000000000	86	101	96	86000000000	101000000000	96000000000	9.43333e+10
Bl-04	1	1	AMB	25ICH	1000000000	1000000000	1000000000	86	84		86000000000	84000000000		85000000000
Bl-04	2	1	AMB	25ICH	1000000000	1000000000	1000000000	71	85	98	71000000000	85000000000	98000000000	8.46667e+10
Bl-04	3	1	AMB	25ICH	1000000000	1000000000	1000000000	84	83	70	84000000000	83000000000	70000000000	79000000000
Bl-04	1	1	AMB	30ICH	1000000000	1000000000	1000000000	91	90	65	91000000000	90000000000	65000000000	82000000000
Bl-04	2	1	AMB	30ICH	1000000000	1000000000	1000000000	73	69	76	73000000000	69000000000	76000000000	7.26667e+10
Bl-04	3	1	AMB	30ICH	1000000000	1000000000	1000000000	81	66	79	81000000000	66000000000	79000000000	7.53333e+10
Lr-32	1	1	High	4C	1000000000	1000000000	1000000000	63	71	61	63000000000	71000000000	61000000000	65000000000
Lr-32	2	1	High	4C	1000000000	1000000000	1000000000	55	69	53	55000000000	69000000000	53000000000	59000000000
Lr-32	3	1	High	4C	1000000000	1000000000	1000000000	44	43	50	44000000000	43000000000	50000000000	4.56667e+10
Lr-32	1	1	High	25ICH	100000000	100000000	100000000	114	112	107	11400000000	11200000000	10700000000	11100000000
Lr-32	2	1	High	25ICH	100000000	100000000	100000000	98		106	9800000000		10600000000	10200000000
Lr-32	3	1	High	25ICH	100000000	100000000	100000000	111	128	100	11100000000	12800000000	10000000000	11300000000
Lr-32	1	1	High	30ICH	100000000	100000000	100000000	18	19	21	1800000000	1900000000	2100000000	1.93333e+09
Lr-32	2	1	High	30ICH	100000000	100000000	100000000	27	36	12	2700000000	3600000000	1200000000	2500000000
Lr-32	3	1	High	30ICH	500000000	500000000	500000000	5	3	2	2500000000	1500000000	1000000000	1.66667e+09
Lr-32	1	1	AMB	4C	1000000000	1000000000	1000000000	61	49	42	61000000000	49000000000	42000000000	5.06667e+10
Lr-32	2	1	AMB	4C	1000000000	1000000000	1000000000	58	44	44	58000000000	44000000000	44000000000	4.86667e+10
Lr-32	3	1	AMB	4C	1000000000	1000000000	1000000000	46	61	43	46000000000	61000000000	43000000000	50000000000
Lr-32	1	1	AMB	25ICH	500000000	500000000	500000000	73	75	68	36500000000	37500000000	34000000000	36000000000
Lr-32	2	1	AMB	25ICH	500000000	500000000	500000000	73	72	77	36500000000	36000000000	38500000000	37000000000
Lr-32	3	1	AMB	25ICH	500000000	500000000	500000000	71	73	79	35500000000	36500000000	39500000000	3.71667e+10
Lr-32	1	1	AMB	30ICH	500000000	500000000	500000000	65	61	62	32500000000	30500000000	31000000000	3.13333e+10
Lr-32	2	1	AMB	30ICH	500000000	500000000	500000000	76	48	70	38000000000	24000000000	35000000000	3.23333e+10
Lr-32	3	1	AMB	30ICH	500000000	500000000	500000000	61	63	52	30500000000	31500000000	26000000000	2.93333e+10
La-14	1	1	High	4C	1000000000	1000000000	1000000000	93	93	84	93000000000	93000000000	84000000000	90000000000
La-14	2	1	High	4C	1000000000	1000000000	1000000000	93	80	105	93000000000	80000000000	105000000000	9.26667e+10
La-14	3	1	High	4C	1000000000	1000000000	1000000000	86	70	102	86000000000	70000000000	102000000000	86000000000
La-14	1	1	High	25ICH	1000000000	1000000000	1000000000	84	79	83	84000000000	79000000000	83000000000	82000000000
La-14	2	1	High	25ICH	1000000000	1000000000	1000000000	65	65	79	65000000000	65000000000	79000000000	6.96667e+10
La-14	3	1	High	25ICH	1000000000	1000000000	1000000000	84	69	91	84000000000	69000000000	91000000000	8.13333e+10
La-14	1	1	High	30ICH	1000000000	1000000000	1000000000	59	tntc	72	59000000000		72000000000	65500000000
La-14	2	1	High	30ICH	1000000000	1000000000	1000000000	70	67	80	70000000000	67000000000	80000000000	7.23333e+10
La-14	3	1	High	30ICH	1000000000	1000000000	1000000000	75	70	67	75000000000	70000000000	67000000000	7.06667e+10
La-14	1	1	AMB	4C	1000000000	1000000000	1000000000	78	93	92	78000000000	93000000000	92000000000	8.76667e+10
La-14	2	1	AMB	4C	1000000000	1000000000	1000000000	78	90	82	78000000000	90000000000	82000000000	8.33333e+10
La-14	3	1	AMB	4C	1000000000	1000000000	1000000000	83	89	88	83000000000	89000000000	88000000000	8.66667e+10
La-14	1	1	AMB	25ICH	1000000000	1000000000	1000000000	76	78	91	76000000000	78000000000	91000000000	8.16667e+10
La-14	2	1	AMB	25ICH	1000000000	1000000000	1000000000	77	91	98	77000000000	91000000000	98000000000	8.86667e+10
La-14	3	1	AMB	25ICH	1000000000	1000000000	1000000000	89	81	76	89000000000	81000000000	76000000000	82000000000
La-14	1	1	AMB	30ICH	1000000000	1000000000	1000000000	64	86	65	64000000000	86000000000	65000000000	7.16667e+10
La-14	2	1	AMB	30ICH	1000000000	1000000000	1000000000	68	82	83	68000000000	82000000000	83000000000	7.76667e+10
La-14	3	1	AMB	30ICH	1000000000	1000000000	1000000000	66	69	64	66000000000	69000000000	64000000000	6.63333e+10
Bi-07	1	2	High	4C	1000000000	1000000000	1000000000	64	89	87	64000000000	89000000000	87000000000	80000000000
Bi-07	2	2	High	4C	1000000000	1000000000	1000000000	76	79	62	76000000000	79000000000	62000000000	7.23333e+10
Bi-07	3	2	High	4C	1000000000	1000000000	1000000000	66	90	69	66000000000	90000000000	69000000000	75000000000
Bi-07	1	2	High	25ICH	500000000	500000000	500000000	87	105	86	43500000000	52500000000	43000000000	4.63333e+10
Bi-07	2	2	High	25ICH	500000000	500000000	500000000	86	91	83	43000000000	45500000000	41500000000	4.33333e+10
Bi-07	3	2	High	25ICH	500000000	500000000	500000000	74	92	97	37000000000	46000000000	48500000000	4.38333e+10
Bi-07	1	2	High	30ICH	200000000	200000000	200000000	53	48	61	10600000000	9600000000	12200000000	10800000000
Bi-07	2	2	High	30ICH	200000000	200000000	200000000	55	52	49	11000000000	10400000000	9800000000	10400000000
Bi-07	3	2	High	30ICH	200000000	200000000	200000000	49	68	60	9800000000	13600000000	12000000000	11800000000
Bi-07	1	2	AMB	4C	1000000000	1000000000	1000000000	70	65		70000000000	65000000000		67500000000
Bi-07	2	2	AMB	4C	1000000000	1000000000	1000000000	76		74	76000000000		74000000000	75000000000
Bi-07	3	2	AMB	4C	1000000000	1000000000	1000000000	73	61	79	73000000000	61000000000	79000000000	71000000000
Bi-07	1	2	AMB	25ICH	500000000	500000000	500000000	106	101	112	53000000000	50500000000	56000000000	5.31667e+10
Bi-07	2	2	AMB	25ICH	500000000	500000000	500000000	136	144		68000000000	72000000000		70000000000
Bi-07	3	2	AMB	25ICH	500000000	500000000	500000000	186	115	114	93000000000	57500000000	57000000000	6.91667e+10
Bi-07	1	2	AMB	30ICH	500000000	500000000	500000000	119	101	181	59500000000	50500000000	90500000000	6.68333e+10
Bi-07	2	2	AMB	30ICH	500000000	500000000	500000000		167	94		83500000000	47000000000	65250000000
Bi-07	3	2	AMB	30ICH	500000000	500000000	500000000	161	121	98	80500000000	60500000000	49000000000	6.33333e+10
Bl-04	1	2	High	4C	1000000000	1000000000	1000000000	90	99	101	90000000000	99000000000	101000000000	9.66667e+10
Bl-04	2	2	High	4C	1000000000	1000000000	1000000000	94	104	117	94000000000	104000000000	117000000000	105000000000
Bl-04	3	2	High	4C	1000000000	1000000000	1000000000	109	102	95	109000000000	102000000000	95000000000	102000000000
Bl-04	1	2	High	25ICH	1000000000	1000000000	1000000000	72	65	59	72000000000	65000000000	59000000000	6.53333e+10
Bl-04	2	2	High	25ICH	1000000000	1000000000	1000000000	72	63	72	72000000000	63000000000	72000000000	69000000000
Bl-04	3	2	High	25ICH	1000000000	1000000000	1000000000	77	59	72	77000000000	59000000000	72000000000	6.93333e+10
Bl-04	1	2	High	30ICH	500000000	500000000	500000000	57	62	78	28500000000	31000000000	39000000000	3.28333e+10
Bl-04	2	2	High	30ICH	500000000	500000000	500000000	89	69	75	44500000000	34500000000	37500000000	3.88333e+10
Bl-04	3	2	High	30ICH	500000000	500000000	500000000	61	71	77	30500000000	35500000000	38500000000	3.48333e+10
Bl-04	1	2	AMB	4C	1000000000	1000000000	1000000000	97	88	80	97000000000	88000000000	80000000000	8.83333e+10
Bl-04	2	2	AMB	4C	1000000000	1000000000	1000000000	97	101	114	97000000000	101000000000	114000000000	104000000000
Bl-04	3	2	AMB	4C	1000000000	1000000000	1000000000	85	80	72	85000000000	80000000000	72000000000	79000000000
Bl-04	1	2	AMB	25ICH	1000000000	1000000000	1000000000	75	81	76	75000000000	81000000000	76000000000	7.73333e+10
Bl-04	2	2	AMB	25ICH	1000000000	1000000000	1000000000	79	83	65	79000000000	83000000000	65000000000	7.56667e+10
Bl-04	3	2	AMB	25ICH	1000000000	1000000000	1000000000	81	80	101	81000000000	80000000000	101000000000	8.73333e+10
Bl-04	1	2	AMB	30ICH	1000000000	1000000000	1000000000	44	63	74	44000000000	63000000000	74000000000	6.03333e+10
Bl-04	2	2	AMB	30ICH	1000000000	1000000000	1000000000	74	65	75	74000000000	65000000000	75000000000	7.13333e+10
Bl-04	3	2	AMB	30ICH	1000000000	1000000000	1000000000	82	62	76	82000000000	62000000000	76000000000	7.33333e+10
Lr-32	1	2	High	4C	1000000000	1000000000	1000000000	28	33	32	28000000000	33000000000	32000000000	31000000000
Lr-32	2	2	High	4C	1000000000	1000000000	1000000000	65	47	54	65000000000	47000000000	54000000000	5.53333e+10
Lr-32	3	2	High	4C	1000000000	1000000000	1000000000	30	39	46	30000000000	39000000000	46000000000	3.83333e+10
Lr-32	1	2	High	25ICH	50000000	50000000	50000000	57	52	63	2850000000	2600000000	3150000000	2.86667e+09
Lr-32	2	2	High	25ICH	50000000	50000000	50000000	48	40	50	2400000000	2000000000	2500000000	2300000000
Lr-32	3	2	High	25ICH	50000000	50000000	50000000	46	48	47	2300000000	2400000000	2350000000	2350000000
Lr-32	1	2	High	30ICH	500000	500000	500000	241	266	253	120500000	133000000	126500000	1.26667e+08
Lr-32	2	2	High	30ICH	500000	500000	500000	242	221	256	121000000	110500000	128000000	1.19833e+08
Lr-32	3	2	High	30ICH	500000	500000	500000	153	151	172	76500000	75500000	86000000	7.93333e+07
Lr-32	1	2	AMB	4C	1000000000	1000000000	1000000000	34	48	40	34000000000	48000000000	40000000000	4.06667e+10
Lr-32	2	2	AMB	4C	1000000000	1000000000	1000000000	56	39	45	56000000000	39000000000	45000000000	4.66667e+10
Lr-32	3	2	AMB	4C	1000000000	1000000000	1000000000	38	44	47	38000000000	44000000000	47000000000	43000000000
Lr-32	1	2	AMB	25ICH	500000000	500000000	500000000	50	48	63	25000000000	24000000000	31500000000	2.68333e+10
Lr-32	2	2	AMB	25ICH	500000000	500000000	500000000	47	41	59	23500000000	20500000000	29500000000	24500000000
Lr-32	3	2	AMB	25ICH	500000000	500000000	500000000	60	57	64	30000000000	28500000000	32000000000	3.01667e+10
Lr-32	1	2	AMB	30ICH	500000000	500000000	500000000	50	45	32	25000000000	22500000000	16000000000	2.11667e+10
Lr-32	2	2	AMB	30ICH	500000000	500000000	500000000	46	39	34	23000000000	19500000000	17000000000	1.98333e+10
Lr-32	3	2	AMB	30ICH	500000000	500000000	500000000	30	46	43	15000000000	23000000000	21500000000	1.98333e+10
La-14	1	2	High	4C	1000000000	1000000000	1000000000	74	86	71	74000000000	86000000000	71000000000	77000000000
La-14	2	2	High	4C	1000000000	1000000000	1000000000	56	71	86	56000000000	71000000000	86000000000	71000000000
La-14	3	2	High	4C	1000000000	1000000000	1000000000	71	69	67	71000000000	69000000000	67000000000	69000000000
La-14	1	2	High	25ICH	1000000000	1000000000	1000000000	59	62	96	59000000000	62000000000	96000000000	7.23333e+10
La-14	2	2	High	25ICH	1000000000	1000000000	1000000000	69	63	80	69000000000	63000000000	80000000000	7.06667e+10
La-14	3	2	High	25ICH	1000000000	1000000000	1000000000	78	85	80	78000000000	85000000000	80000000000	81000000000
La-14	1	2	High	30ICH	1000000000	1000000000	1000000000	65	43	45	65000000000	43000000000	45000000000	51000000000
La-14	2	2	High	30ICH	1000000000	1000000000	1000000000	52	49	63	52000000000	49000000000	63000000000	5.46667e+10
La-14	3	2	High	30ICH	1000000000	1000000000	1000000000	47	46	55	47000000000	46000000000	55000000000	4.93333e+10
La-14	1	2	AMB	4C	1000000000	1000000000	1000000000	90	65	61	90000000000	65000000000	61000000000	72000000000
La-14	2	2	AMB	4C	1000000000	1000000000	1000000000	56	57	75	56000000000	57000000000	75000000000	6.26667e+10
La-14	3	2	AMB	4C	1000000000	1000000000	1000000000	88	61	81	88000000000	61000000000	81000000000	7.66667e+10
La-14	1	2	AMB	25ICH	1000000000	1000000000	1000000000	78	99	82	78000000000	99000000000	82000000000	8.63333e+10
La-14	2	2	AMB	25ICH	1000000000	1000000000	1000000000	70	71	89	70000000000	71000000000	89000000000	7.66667e+10
La-14	3	2	AMB	25ICH	1000000000	1000000000	1000000000	80	75	73	80000000000	75000000000	73000000000	76000000000
La-14	1	2	AMB	30ICH	1000000000	1000000000	1000000000	65	69	69	65000000000	69000000000	69000000000	6.76667e+10
La-14	2	2	AMB	30ICH	1000000000	1000000000	1000000000	65	83	63	65000000000	83000000000	63000000000	7.03333e+10
La-14	3	2	AMB	30ICH	1000000000	1000000000	1000000000	63	68	66	63000000000	68000000000	66000000000	6.56667e+10
Bi-07	1	3	High	4C	1000000000	1000000000	1000000000	66	78	75	66000000000	78000000000	75000000000	73000000000
Bi-07	2	3	High	4C	1000000000	1000000000	1000000000	68	72	64	68000000000	72000000000	64000000000	68000000000
Bi-07	3	3	High	4C	1000000000	1000000000	1000000000	77	67	66	77000000000	67000000000	66000000000	70000000000
Bi-07	1	3	High	25ICH	500000000	500000000	500000000	61	56	58	30500000000	28000000000	29000000000	2.91667e+10
Bi-07	2	3	High	25ICH	500000000	500000000	500000000	52	62	78	26000000000	31000000000	39000000000	32000000000
Bi-07	3	3	High	25ICH	500000000	500000000	500000000	71	58	64	35500000000	29000000000	32000000000	3.21667e+10
Bi-07	1	3	High	30ICH	100000000	100000000	100000000	25	27	18	2500000000	2700000000	1800000000	2.33333e+09
Bi-07	2	3	High	30ICH	100000000	100000000	100000000	26	24	23	2600000000	2400000000	2300000000	2.43333e+09
Bi-07	3	3	High	30ICH	100000000	100000000	100000000	25	19	20	2500000000	1900000000	2000000000	2.13333e+09
Bi-07	1	3	AMB	4C	1000000000	1000000000	1000000000	110	92	74	110000000000	92000000000	74000000000	92000000000
Bi-07	2	3	AMB	4C	1000000000	1000000000	1000000000	81	78	69	81000000000	78000000000	69000000000	76000000000
Bi-07	3	3	AMB	4C	1000000000	1000000000	1000000000	69	95	76	69000000000	95000000000	76000000000	80000000000
Bi-07	1	3	AMB	25ICH	500000000	500000000	500000000	103	85	96	51500000000	42500000000	48000000000	4.73333e+10
Bi-07	2	3	AMB	25ICH	500000000	500000000	500000000	101	108	110	50500000000	54000000000	55000000000	5.31667e+10
Bi-07	3	3	AMB	25ICH	500000000	500000000	500000000	108	121	106	54000000000	60500000000	53000000000	5.58333e+10
Bi-07	1	3	AMB	30ICH	500000000	500000000	500000000	103	83	89	51500000000	41500000000	44500000000	4.58333e+10
Bi-07	2	3	AMB	30ICH	500000000	500000000	500000000	75	88	82	37500000000	44000000000	41000000000	4.08333e+10
Bi-07	3	3	AMB	30ICH	500000000	500000000	500000000	81	108	89	40500000000	54000000000	44500000000	4.63333e+10
Bl-04	1	3	High	4C	1000000000	1000000000	1000000000	93	104	111	93000000000	104000000000	111000000000	1.02667e+11
Bl-04	2	3	High	4C	1000000000	1000000000	1000000000	83	98	85	83000000000	98000000000	85000000000	8.86667e+10
Bl-04	3	3	High	4C	1000000000	1000000000	1000000000	96	90	105	96000000000	90000000000	105000000000	97000000000
Bl-04	1	3	High	25ICH	1000000000	1000000000	1000000000	55	54	59	55000000000	54000000000	59000000000	56000000000
Bl-04	2	3	High	25ICH	1000000000	1000000000	1000000000	61	41	65	61000000000	41000000000	65000000000	5.56667e+10
Bl-04	3	3	High	25ICH	1000000000	1000000000	1000000000	49	62	41	49000000000	62000000000	41000000000	5.06667e+10
Bl-04	1	3	High	30ICH	500000000	500000000	500000000	39	36	37	19500000000	18000000000	18500000000	1.86667e+10
Bl-04	2	3	High	30ICH	500000000	500000000	500000000	31	45	35	15500000000	22500000000	17500000000	18500000000
Bl-04	3	3	High	30ICH	500000000	500000000	500000000	38	43	48	19000000000	21500000000	24000000000	21500000000
Bl-04	1	3	AMB	4C	1000000000	1000000000	1000000000	91	104	94	91000000000	104000000000	94000000000	9.63333e+10
Bl-04	2	3	AMB	4C	1000000000	1000000000	1000000000	83	113	99	83000000000	113000000000	99000000000	9.83333e+10
Bl-04	3	3	AMB	4C	1000000000	1000000000	1000000000	99	89		99000000000	89000000000		94000000000
Bl-04	1	3	AMB	25ICH	1000000000	1000000000	1000000000	53	70	68	53000000000	70000000000	68000000000	6.36667e+10
Bl-04	2	3	AMB	25ICH	1000000000	1000000000	1000000000	80	64	74	80000000000	64000000000	74000000000	7.26667e+10
Bl-04	3	3	AMB	25ICH	1000000000	1000000000	1000000000	69	62	74	69000000000	62000000000	74000000000	6.83333e+10
Bl-04	1	3	AMB	30ICH	1000000000	1000000000	1000000000	54	55	61	54000000000	55000000000	61000000000	5.66667e+10
Bl-04	2	3	AMB	30ICH	1000000000	1000000000	1000000000	65	66	67	65000000000	66000000000	67000000000	66000000000
Bl-04	3	3	AMB	30ICH	1000000000	1000000000	1000000000	60	56	63	60000000000	56000000000	63000000000	5.96667e+10
Lr-32	1	3	High	4C	500000000	500000000	500000000	113	117	121	56500000000	58500000000	60500000000	58500000000
Lr-32	2	3	High	4C	500000000	500000000	500000000	110	116	77	55000000000	58000000000	38500000000	50500000000
Lr-32	3	3	High	4C	500000000	500000000	500000000	109	101	101	54500000000	50500000000	50500000000	5.18333e+10
Lr-32	1	3	High	25ICH	10000000	10000000	10000000	79	79	71	790000000	790000000	710000000	7.63333e+08
Lr-32	2	3	High	25ICH	10000000	10000000	10000000	126	133	127	1260000000	1330000000	1270000000	1.28667e+09
Lr-32	3	3	High	25ICH	10000000	10000000	10000000	118	95	121	1180000000	950000000	1210000000	1.11333e+09
Lr-32	1	3	High	30ICH	500000	500000	500000	11	14	14	5500000	7000000	7000000	6500000
Lr-32	2	3	High	30ICH	500000	500000	500000	7	5	8	3500000	2500000	4000000	3.33333e+06
Lr-32	3	3	High	30ICH	500000	500000	500000	15	21	17	7500000	10500000	8500000	8.83333e+06
Lr-32	1	3	AMB	4C	500000000	500000000	500000000	99	99	75	49500000000	49500000000	37500000000	45500000000
Lr-32	2	3	AMB	4C	500000000	500000000	500000000	96	106	100	48000000000	53000000000	50000000000	5.03333e+10
Lr-32	3	3	AMB	4C	500000000	500000000	500000000	90	98	98	45000000000	49000000000	49000000000	4.76667e+10
Lr-32	1	3	AMB	25ICH	500000000	500000000	500000000	40	56	52	20000000000	28000000000	26000000000	2.46667e+10
Lr-32	2	3	AMB	25ICH	500000000	500000000	500000000	64	61	50	32000000000	30500000000	25000000000	2.91667e+10
Lr-32	3	3	AMB	25ICH	500000000	500000000	500000000	40	39	34	20000000000	19500000000	17000000000	1.88333e+10
Lr-32	1	3	AMB	30ICH	500000000	500000000	500000000	46	29	33	23000000000	14500000000	16500000000	18000000000
Lr-32	2	3	AMB	30ICH	500000000	500000000	500000000	32	38	39	16000000000	19000000000	19500000000	1.81667e+10
Lr-32	3	3	AMB	30ICH	500000000	500000000	500000000	45	54	63	22500000000	27000000000	31500000000	27000000000
La-14	1	3	High	4C	1000000000	1000000000	1000000000	104	109	104	104000000000	109000000000	104000000000	1.05667e+11
La-14	2	3	High	4C	1000000000	1000000000	1000000000	105	84	87	105000000000	84000000000	87000000000	92000000000
La-14	3	3	High	4C	1000000000	1000000000	1000000000	73	82	89	73000000000	82000000000	89000000000	8.13333e+10
La-14	1	3	High	25ICH	1000000000	1000000000	1000000000	74	83	78	74000000000	83000000000	78000000000	7.83333e+10
La-14	2	3	High	25ICH	1000000000	1000000000	1000000000	71	74	80	71000000000	74000000000	80000000000	75000000000
La-14	3	3	High	25ICH	1000000000	1000000000	1000000000	84	88	109	84000000000	88000000000	109000000000	9.36667e+10
La-14	1	3	High	30ICH	1000000000	1000000000	1000000000	64	66	65	64000000000	66000000000	65000000000	65000000000
La-14	2	3	High	30ICH	1000000000	1000000000	1000000000	60	69	70	60000000000	69000000000	70000000000	6.63333e+10
La-14	3	3	High	30ICH	1000000000	1000000000	1000000000	54	44	68	54000000000	44000000000	68000000000	5.53333e+10
La-14	1	3	AMB	4C	1000000000	1000000000	1000000000	81	90	83	81000000000	90000000000	83000000000	8.46667e+10
La-14	2	3	AMB	4C	1000000000	1000000000	1000000000	82	99	81	82000000000	99000000000	81000000000	8.73333e+10
La-14	3	3	AMB	4C	1000000000	1000000000	1000000000	71	81	96	71000000000	81000000000	96000000000	8.26667e+10
La-14	1	3	AMB	25ICH	1000000000	1000000000	1000000000	78	78	78	78000000000	78000000000	78000000000	78000000000
La-14	2	3	AMB	25ICH	1000000000	1000000000	1000000000	80	67	70	80000000000	67000000000	70000000000	7.23333e+10
La-14	3	3	AMB	25ICH	1000000000	1000000000	1000000000	98	82	83	98000000000	82000000000	83000000000	8.76667e+10
La-14	1	3	AMB	30ICH	1000000000	1000000000	1000000000	68	75	62	68000000000	75000000000	62000000000	6.83333e+10
La-14	2	3	AMB	30ICH	1000000000	1000000000	1000000000	59	45	59	59000000000	45000000000	59000000000	5.43333e+10
La-14	3	3	AMB	30ICH	1000000000	1000000000	1000000000	61	72	66	61000000000	72000000000	66000000000	6.63333e+10
Storage study AW data
Strain	Time	AW	Condition	AW Result
Bi07	0	High	N/A	0.172
Bi07	0	AMB	N/A	0.012
Bl04	0	High	N/A	0.167
Bl04	0	AMB	N/A	0.045
Lr32	0	High	N/A	0.136
Lr32	0	AMB	N/A	0.005
La14	0	High	N/A	0.16
La14	0	AMB	N/A	0.04
Bi07	1	High	4C	0.195
Bi07	1	High	25ICH	0.213
Bi07	1	High	30ICH	0.207
Bi07	1	AMB	4C	0.016
Bi07	1	AMB	25ICH	0.03
Bi07	1	AMB	30ICH	0.04
Bl04	1	High	4C	0.169
Bl04	1	High	25ICH	0.202
Bl04	1	High	30ICH	0.228
Bl04	1	AMB	4C	0.016
Bl04	1	AMB	25ICH	0.072
Bl04	1	AMB	30ICH	0.094
Lr32	1	High	4C	0.131
Lr32	1	High	25ICH	0.175
Lr32	1	High	30ICH	0.197
Lr32	1	AMB	4C	0.016
Lr32	1	AMB	25ICH	0
Lr32	1	AMB	30ICH	0.001
La14	1	High	4C	0.164
La14	1	High	25ICH	0.186
La14	1	High	30ICH	0.203
La14	1	AMB	4C	0.034
La14	1	AMB	25ICH	0.034
La14	1	AMB	30ICH	0.041
Bi07	2	High	4C	0.219
Bi07	2	High	25ICH	0.242
Bi07	2	High	30ICH	0.245
Bi07	2	AMB	4C	0.044
Bi07	2	AMB	25ICH	0.046
Bi07	2	AMB	30ICH	0.041
Bl04	2	High	4C	0.213
Bl04	2	High	25ICH	0.231
Bl04	2	High	30ICH	0.241
Bl04	2	AMB	4C	0.048
Bl04	2	AMB	25ICH	0.046
Bl04	2	AMB	30ICH	0.05
Lr32	2	High	4C	0.172
Lr32	2	High	25ICH	0.201
Lr32	2	High	30ICH	0.222
Lr32	2	AMB	4C	0.038
Lr32	2	AMB	25ICH	0.041
Lr32	2	AMB	30ICH	0.036
La14	2	High	4C	0.196
La14	2	High	25ICH	0.193
La14	2	High	30ICH	0.191
La14	2	AMB	4C	0.055
La14	2	AMB	25ICH	0.049
La14	2	AMB	30ICH	0.051
Bi07	3	High	4C	0.216
Bi07	3	High	25ICH	0.233
Bi07	3	High	30ICH	0.243
Bi07	3	AMB	4C	0.052
Bi07	3	AMB	25ICH	0.044
Bi07	3	AMB	30ICH	0.041
Bl04	3	High	4C	0.206
Bl04	3	High	25ICH	0.23
Bl04	3	High	30ICH	0.239
Bl04	3	AMB	4C	0.055
Bl04	3	AMB	25ICH	0.041
Bl04	3	AMB	30ICH	0.039
Lr32	3	High	4C	0.177
Lr32	3	High	25ICH	0.208
Lr32	3	High	30ICH	0.221
Lr32	3	AMB	4C	0.046
Lr32	3	AMB	25ICH	0.043
Lr32	3	AMB	30ICH	0.04
La14	3	High	4C	0.188
La14	3	High	25ICH	0.191
La14	3	High	30ICH	0.195
La14	3	AMB	4C	0.052
La14	3	AMB	25ICH	0.052
La14	3	AMB	30ICH	0.05
